# Supplementary material for: A molecular inventory of the faecal microbiomes of 23 marsupial species
Source: Microb Genom. 2026 Jan 9;12(1):001601. doi: 10.1099/mgen.0.001601 (PMC12788396; doi:10.1099/mgen.0.001601)
Supplement: Uncited Supplementary Material 2. [file mgen-12-01601-s002.xlsx]

## Sheet: Tables
Table	Title
S1	Prior marsupial culture-independent microbiome studies
S2	Marsupial sample metadata
S3	Metagenomic sequencing sample metadata
S4	Marker gene-based prokaryotic community PCA species scores
S5	Genome-based prokaryotic community PCA species scores
S6	Genome-based viral community PCA species scores
S7	Metabolomics PCA species scores
S8	KEGG-based functional profile PCA species scores
S9	CAZy-based functional profile PCA species scores
S10	Eucalypt consumers marker gene-based prokaryotic community PCA species scores
S11	Eucalypt consumers metabolomics PCA species scores
S12	Eucalypt consumers KEGG-based functional profile PCA species scores
S13	Eucalypt consumers CAZy-based functional profile PCA species scores
S14	Eucalypt specialist marker gene-based prokaryotic community PCA species scores
S15	Eucalypt specialist metabolomics PCA species scores
S16	Eucalypt specialist KEGG-based functional profile PCA species scores
S17	Eucalypt specialist CAZy-based functional profile PCA species scores
S18	Prokaryote MAG statistics
S19	SingleM relative abundance
S20	Prokaryote MAG abundance & prevalence
S21	MLST genes identified in assembled marsupial E. coli genomes
S22	CAZymes enriched in Cryptobacteroides vs Bacteroidota
S23	KEGG KO genome copy number comparison between Eubacterium_I and other marsupial Lachnospiracaee
S24	Viral genomes
S25	Viral genomes BLAST results
S26	Viral genomes prokaryote host links
S27	Viral genomes DRAM annotation
S28	vOTU presence/absence per host sample
S29	AMR genes identified on contigs
S30	AMR class-level wild/captive comparison
S31	AMR class-level captive marsupial family comparison
S32	Marsupial host genomes
S33	Marsupial host genes
Prokaryotics MAGs are currently available via https://figshare.com/s/87443d80817f57aadc16

## Sheet: TableS1
Table S1. Prior marsupial culture-independent microbiome studies
Extant species	Common name	Family	Sample number	Type of samples	Method	Reference
Dendrolagus lumholtzi	Lumholtz's tree kangaroo	Macropodidae	7	Faecal	Amplicon Illumina (V6-V8)	Volmer et al., 2023
			2	Faecal	Metagenomics	Bowerman et al., 2024
Macropus giganteus	Eastern grey kangaroo	Macropodidae	20	Foregut contents	Clones/Sanger	Klieve et al., 2012
			7	Forestomach content	454-Amplicon (V3/V4)	Gulino et al., 2013
			3	Forestomach content	454-Amplicon	Godwin et al., 2014
			8	Faecal	Amplicon Illumina (V6-V8)	Volmer et al., 2023
			1	Faecal	Metagenomics	Bowerman et al., 2024
Notamacropus agilis	Agile wallaby	Macropodidae	3	Faecal	Amplicon Illumina (V6-V8)	Volmer et al., 2023
Notamacropus eugenii	Tammar wallaby	Macropodidae	42	Openings of anal and urogenital tracts	Clones/Sanger	Chhour et al., 2008
			8	Foregut contents	Clones/Sanger	Evans et al., 2009
			5	Pouch and saliva swabs and GIT	Clones/Sanger	Chhour et al., 2010
			8	Foregut contents	Clones and fosmids/Sanger	Pope et al., 2010
			3	Faecal	Amplicon Illumina (V6-V8)	Volmer et al., 2023
Notamacropus parma	Parma wallaby	Macropodidae	3	Faecal	Amplicon Illumina (V6-V8)	Volmer et al., 2023
Notamacropus rufogriseus	Red-necked wallaby	Macropodidae	2	Faecal	Amplicon Illumina (V6-V8)	Volmer et al., 2023
Onychogalea unguifera	Northen nailtail wallaby	Macropodidae	3	Faecal	Amplicon Illumina (V6-V8)	Volmer et al., 2023
Osphranter robustus	Common wallaroo	Macropodidae	10	Foregut contents	Cloned sequences/ABI PRISM	Klieve et al., 2012
			7	Forestomach content	454-Amplicon (V3-V4)	Gulino et al., 2013
Osphranter rufus	Red kangaroo	Macropodidae	12	Foregut contents	Cloned sequences/ABI PRISM	Klieve et al., 2012
			6	Forestomach content	454-Amplicon (V3-V4)	Gulino et al., 2013
			3	GI tract	Illumina amplicon (V3-V4)	Li et al., 2016
			30	Faecal	Illumina amplicon (V1-3, V3-4, V5-6)	O’Dea et al., 2021
			3	Faecal	Amplicon Illumina (V6-V8)	Volmer et al., 2023
Thylogale stigmatica	Red-legged pademelon	Macropodidae	4	Faecal	Amplicon Illumina (V6-V8)	Volmer et al., 2023
			1	Faecal	Metagenomics	Bowerman et al., 2024
Wallabia bicolor	Swamp wallaby	Macropodidae	2	Faecal	Amplicon Illumina (V6-V8)	Volmer et al., 2023
Aepyprymnus rufescens	Rufous bettong	Potoroidae	2	Faecal	Metagenomics	Bowerman et al., 2024
Potorous tridactylus	Long-nosed potoroo	Potoroidae	2	Faecal	Metagenomics	Bowerman et al., 2024
Phascolarctos cinereus	Koala	Phascolarctidae	2	Caecum, colon and faecal	Amplicon 454 (V1-3)	Barker et al., 2013
			2	Oral and gut	Amplicon Illumina (V1-V2)	Alfano et al., 2015
			1	Faecal	Metagenomics	Shiffman et al., 2017
			7	Faecal	Amplicon Illumina (V4)	Dalhausen et al., 2018
			32	Faecal	Amplicon Illumina (V4)	Brice et al., 2019
			25	Faecal	Amplicon Illumina (V5-V8)	Blyton et al., 2019
			5	Pap and faecal	Metagenomics	Blyton et al., 2022
			96	Faecal	Amplicon Illumina (V3-V4)	Littleford-Colquhoun et al., 2022
			71	Faecal	Metagenomics	Blyton et al., 2022
			7	Faecal	Amplicon Illumina (V4)	Eisenhofer et al., 2023
			35	Faecal	Amplicon (V3-V4)	Chen et al., 2023
			5	Faecal	Amplicon (V3-V4)	Oliveros et al., 2023
			29	Faecal	Amplicon Illumina (V6-V8)	Blyton et al., 2023
			10	Faecal	Amplicon Illumina (V6-V8)	Volmer et al., 2023
			15	Faecal	Amplicon Illumina (V3-V4)	Kondo et al., 2024
			4	Faecal	Metagenomics	Bowerman et al., 2024
Dactylopsila trivirgata	Striped possum	Petauridae	2	Faecal	Amplicon Illumina (V6-V8)	Volmer et al., 2023
Petaurus australis	Yellow-bellied glider	Petauridae	1	Faecal	Amplicon Illumina (V6-V8)	Volmer et al., 2023
			2	Faecal	Metagenomics	Bowerman et al., 2024
Petaurus gracilis	Mahogany glider	Petauridae	9	Faecal	Amplicon Illumina (V6-V8) & metagenomics	Volmer et al., 2023
			2	Faecal	Metagenomics	Bowerman et al., 2024
Petaurus norfolcensis	Squirrel glider	Petauridae	4	Faecal	Amplicon Illumina (V6-V8)	Volmer et al., 2023
			5	Faecal	Metagenomics	Bowerman et al., 2024
Petauroides volans	Southern greater glider	Pseudocheiridae	25	Faecal	Amplicon, Illumina	Clough et al., 2023
			4	Faecal	Amplicon Illumina (V6-V8)	Volmer et al., 2023
			2	Faecal	Metagenomics	Bowerman et al., 2024
Pseudocheirus peregrinus	Common ringtail possum	Pseudocheiridae	5	Faecal	Amplicon Illumina (V6-V8)	Volmer et al., 2023
Pseudochirops archeri	Green ringtail possum	Pseudocheiridae	5	Faecal	Amplicon Illumina (V6-V8)	Volmer et al., 2023
Pseudochirulus herbertensis	Herbert River ringtail possum	Pseudocheiridae	2	Faecal	Amplicon Illumina (V6-V8)	Volmer et al., 2023
Trichosurus caninus	Short-eared possum	Phalangeridae	3	Faecal	Amplicon Illumina (V6-V8)	Volmer et al., 2023
Trichosurus cunninghami	Mountain brushtail possum	Phalangeridae	1	Faecal	Amplicon Illumina (V6-V8)	Volmer et al., 2023
Trichosurus vulpecula	Common brushtail possum	Phalangeridae	8	Faecal	Amplicon Illumina (V6-V8)	Volmer et al., 2023
Trichosurus vulpecula subsp. fuliginosus	Golden brushtail possum	Phalangeridae	2	Faecal	Amplicon Illumina (V6-V8)	Volmer et al., 2023
Lasiorhinus latifrons	Southern hairy-nosed wombat	Vombatidae	1	Faecal	Metagenomics	Shiffman et al., 2017
			82	Faecal	Amplicon/V4 region	Eisenhofer et al., 2021
			1	GI tract	Amplicon/V4 region	Eisenhofer et al., 2022
			7	Faecal	Amplicon Illumina (V6-V8)	Volmer et al., 2023
			4	Faecal	Metagenomics	Bowerman et al., 2024
Vombatus ursinus	Common wombat	Vombatidae	1	GI tract	Amplicon/V4 region	Eisenhofer et al., 2022
			4	Faecal	Amplicon Illumina (V6-V8) & metagenomics	Volmer et al., 2023
			1	Faecal	Metagenomics	Bowerman et al., 2024

## Sheet: TableS2
Table S2. Marsupial sample metadata
Family	Genus	Species	Binomial name	Common name	Diet	Gut type	# scat samples	# animals	wild samples	captive samples	wild animals	captive animals	# standard metagenomes	# proximity ligation metagenomes	# metabolomes
Macropodidae	Dendrolagus	lumholtzi	Dendrolagus lumholtzi	Lumholtz's tree kangaroo	Browser	Foregut	7	7	4	3	4	3	7	0	7
Macropodidae	Macropus	giganteus	Macropus giganteus	Eastern grey kangaroo	Grazer	Foregut	8	8	0	8	0	8	5	3	5
Macropodidae	Notamacropus	agilis	Notamacropus agilis	Agile wallaby	Grazer	Foregut	3	3	0	3	0	3	3	0	3
Macropodidae	Notamacropus	parma	Notamacropus parma	Parma wallaby	Grazer	Foregut	3	3	0	3	0	3	3	0	3
Macropodidae	Notamacropus	rufogriseus	Notamacropus rufogriseus	Red-necked wallaby	Grazer	Foregut	5	5	0	5	0	5	2	3	2
Macropodidae	Onychogalea	unguifera	Onychogalea unguifera	Northern nailtail wallaby	Grazer	Foregut	3	3	0	3	0	3	3	0	3
Macropodidae	Osphranter	rufus	Osphranter rufus	Red kangaroo	Grazer	Foregut	6	6	0	6	0	6	3	3	3
Macropodidae	Thylogale	stigmatica	Thylogale stigmatica	Red-legged pademelon	Fungivore	Foregut	7	5	3	4	1	4	4	3	4
Macropodidae	Wallabia	bicolor	Wallabia bicolor	Swamp wallaby	Grazer	Foregut	5	5	0	5	0	5	2	3	1
Petauridae	Dactylopsila	trivirgata	Dactylopsila trivirgata	Striped possum	Omnivore	Hindgut	2	2	0	2	0	2	2	0	2
Petauridae	Petaurus	australis	Petaurus australis	Yellow-bellied glider	Omnivore	Hindgut	1	1	0	1	0	1	1	0	1
Petauridae	Petaurus	gracilis	Petaurus gracilis	Mahogany glider	Omnivore	Hindgut	9	7	0	9	0	7	9	0	9
Petauridae	Petaurus	norfolcensis	Petaurus norfolcensis	Squirrel glider	Omnivore	Hindgut	4	4	0	4	0	4	4	0	3
Phalangeridae	Trichosurus	caninus	Trichosurus caninus	Short-eared possum	Browser	Hindgut	3	1	0	3	0	1	3	0	3
Phalangeridae	Trichosurus	cunninghamii	Trichosurus cunninghamii	Mountain brushtail possum	Browser	Hindgut	1	1	1	0	1	0	1	0	1
Phalangeridae	Trichosurus	vulpecula	Trichosurus vulpecula	Common brushtail possum	Browser	Hindgut	9	9	7	2	7	2	9	0	9
Phalangeridae	Trichosurus	vulpecula fuliginosus	Trichosurus vulpecula fuliginosus	Golden brushtail possum	Browser	Hindgut	2	1	0	2	0	1	2	0	2
Phascolarctidae	Phascolarctos	cinereus	Phascolarctos cinereus	Koala	Browser	Hindgut	6	6	0	6	0	6	5	1	5
Pseudocheiridae	Petauroides	volans	Petauroides volans	Souther greater glider	Browser	Hindgut	8	6	0	8	0	6	4	4	4
Pseudocheiridae	Pseudocheirus	peregrinus	Pseudocheirus peregrinus	Common ringtail possum	Browser	Hindgut	4	2	0	4	0	2	4	0	4
Pseudocheiridae	Pseudochirops	archeri	Pseudochirops archeri	Green ringtail	Browser	Hindgut	5	2	5	0	2	0	5	0	5
Pseudocheiridae	Pseudochirulus	herbertensis	Pseudochirulus herbertensis	Herbert River ringtail possum	Browser	Hindgut	2	1	2	0	1	0	2	0	2
Vombatidae	Lasiorhinus	latifrons	Lasiorhinus latifrons	Southern hairy-nosed wombat	Grazer	Hindgut	8	4	0	8	0	4	7	1	7
Vombatidae	Vombatus	ursinus	Vombatus ursinus	Common wombat	Grazer	Hindgut	6	6	0	6	0	6	4	2	4
							117	98	22	95	16	82	94	23	92
Samples = number of faecal samples collected
Animals = number of unique animals samples collected from

## Sheet: TableS3
Table S3. Metagenomic sequencing sample metadata
Sample name	Metagenome name	Sequencing type	Family	Genus	Species	Binomial name	Common name	Animal name	Duplicate ^	Metabolome	Total bps (bp)	Assembly length (bp)	Collection date	Number of contigs total	N50	MAGs >70% complete, <5%cont, N50 >10kb	vMAGs	Collected from	Captivity	Eucalypt	ENA Sample	ENA Run
S0485	LTK1	Illumina shotgun	Macropodidae	Dendrolagus	lumholtzi	Dendrolagus lumholtzi	Lumholtz's tree kangaroo	Pearl	no	yes	3104397600	246631066	2014-05-29	482322	632	7	N/A	David Fleay Wildlife Park	Captive	No	ERS24465309	ERR15002294
S0486	LTK3	Illumina shotgun	Macropodidae	Dendrolagus	lumholtzi	Dendrolagus lumholtzi	Lumholtz's tree kangaroo	Taleta	no	yes	3302033400	346258397	2014-05-29	642827	701	12	N/A	David Fleay Wildlife Park	Captive	No	ERS24465311	ERR15002295
S2032	LTK4	Illumina shotgun	Macropodidae	Dendrolagus	lumholtzi	Dendrolagus lumholtzi	Lumholtz's tree kangaroo		no	yes	2969128500	279578744	2014-08-15	561836	585	12	N/A	Upper Barron, QLD	Wild	No	ERS24465312	ERR15002567
S2033	LTK5	Illumina shotgun	Macropodidae	Dendrolagus	lumholtzi	Dendrolagus lumholtzi	Lumholtz's tree kangaroo		no	yes	2255136600	291576864	2014-07-29	715510	391	2	N/A	Tarzali QLD	Wild	No	ERS24465313	ERR15002568
S7492	LTK2	Illumina shotgun	Macropodidae	Dendrolagus	lumholtzi	Dendrolagus lumholtzi	Lumholtz's tree kangaroo	Quinton	no	yes	3591907500	254883092	2014-05-17	407428	1006	15	N/A	Port Douglas Wildlife Habitat	Captive	No	ERS24465310	ERR15002743
S7877	LTK6	Illumina shotgun	Macropodidae	Dendrolagus	lumholtzi	Dendrolagus lumholtzi	Lumholtz's tree kangaroo		no	yes	3105261600	316405103	2014-08-14	621743	621	13	N/A	Wongabel State Forest	Wild	No	ERS24465314	ERR15002555
S7878	LTK7	Illumina shotgun	Macropodidae	Dendrolagus	lumholtzi	Dendrolagus lumholtzi	Lumholtz's tree kangaroo		no	yes	2985463500	278196129	2014-08-14	836038	308	3	N/A	Wongabel State Forest	Wild	No	ERS24465315	ERR15002557
egk1	egk1	Hi-C	Macropodidae	Macropus	giganteus	Macropus giganteus	Eastern grey kangaroo		no	no	60393168300	1995834901	2023-06-28	628333		176	1188	Lone Pine Koala Sanctuary	Captive	No	ERS24465278	ERR14988303
egk2	egk2	Hi-C	Macropodidae	Macropus	giganteus	Macropus giganteus	Eastern grey kangaroo		no	no	52690890600	1812197596	2023-06-28	665331		114	687	Lone Pine Koala Sanctuary	Captive	No	ERS24465280	ERR14988623
egk3	egk3	Hi-C	Macropodidae	Macropus	giganteus	Macropus giganteus	Eastern grey kangaroo		no	no	66723234300	1316995370	2023-06-28	523401		67	352	Lone Pine Koala Sanctuary	Captive	No	ERS24465282	ERR14964586
S0334	EGK4	Illumina shotgun	Macropodidae	Macropus	giganteus	Macropus giganteus	Eastern grey kangaroo	Skinny bunny	no	yes	3438138000	465065673	2014-03-13	1194263	373	6	N/A	Lone Pine Koala Sanctuary	Captive	No	ERS24465284	ERR14999921
S0337	EGK2	Illumina shotgun	Macropodidae	Macropus	giganteus	Macropus giganteus	Eastern grey kangaroo	Enya	no	yes	4445791800	622875800	2014-03-13	1715267	341	5	N/A	Lone Pine Koala Sanctuary	Captive	No	ERS24465281	ERR14999979
S2019	EGK5	Illumina shotgun	Macropodidae	Macropus	giganteus	Macropus giganteus	Eastern grey kangaroo		no	yes	5156816700	479867799	2014-06-13	1039858	486	13	N/A	Cairns Tropical Zoo	Captive	No	ERS24465285	ERR15002550
S7485	EGK3	Illumina shotgun	Macropodidae	Macropus	giganteus	Macropus giganteus	Eastern grey kangaroo	Maralyn	no	yes	3272651400	455184835	2014-03-13	1143317	384	2	N/A	Lone Pine Koala Sanctuary	Captive	No	ERS24465283	ERR15002573
S7486	EGK1	Illumina shotgun	Macropodidae	Macropus	giganteus	Macropus giganteus	Eastern grey kangaroo	DJ	no	yes	2221178700	333087950	2014-03-13	915689	340	2	N/A	Lone Pine Koala Sanctuary	Captive	No	ERS24465279	ERR15002574
S7493	AG1	Illumina shotgun	Macropodidae	Notamacropus	agilis	Notamacropus agilis	Agile wallaby		no	yes	3479052900	422811211	2014-05-17	911063	508	12	N/A	Port Douglas Wildlife Habitat	Captive	No	ERS24465256	ERR15002744
S7494	AG2	Illumina shotgun	Macropodidae	Notamacropus	agilis	Notamacropus agilis	Agile wallaby		no	yes	2817680100	366448994	2014-05-17	850098	432	7	N/A	Port Douglas Wildlife Habitat	Captive	No	ERS24465257	ERR15002911
S7874	AG3	Illumina shotgun	Macropodidae	Notamacropus	agilis	Notamacropus agilis	Agile wallaby		no	yes	3474830400	302623058	2014-05-17	762239	377	8	N/A	Port Douglas Wildlife Habitat	Captive	No	ERS24465258	ERR15002549
S7495	PW3	Illumina shotgun	Macropodidae	Notamacropus	parma	Notamacropus parma	Parma wallaby		no	yes	3649092900	302550848	2014-05-17	705395	426	5	N/A	Port Douglas Wildlife Habitat	Captive	No	ERS24465331	ERR15003961
S7875	PW1	Illumina shotgun	Macropodidae	Notamacropus	parma	Notamacropus parma	Parma wallaby		no	yes	3087747300	306812167	2014-05-17	741911	397	5	N/A	Port Douglas Wildlife Habitat	Captive	No	ERS24465329	ERR15002551
S7876	PW2	Illumina shotgun	Macropodidae	Notamacropus	parma	Notamacropus parma	Parma wallaby		no	yes	4115578200	319836108	2014-05-17	728955	436	10	N/A	Port Douglas Wildlife Habitat	Captive	No	ERS24465330	ERR15002553
rnw1	rnw1	Hi-C	Macropodidae	Notamacropus	rufogriseus	Notamacropus rufogriseus	Red-necked wallaby		no	no	56168863200	1745876782	2023-06-28	480623		204	689	Lone Pine Koala Sanctuary	Captive	No	ERS24465345	ERR15002223
rnw2	rnw2	Hi-C	Macropodidae	Notamacropus	rufogriseus	Notamacropus rufogriseus	Red-necked wallaby		no	no	49582699800	1714543260	2023-06-28	504239		175	663	Lone Pine Koala Sanctuary	Captive	No	ERS24465347	ERR15002225
rnw3	rnw3	Hi-C	Macropodidae	Notamacropus	rufogriseus	Notamacropus rufogriseus	Red-necked wallaby		no	no	60350145900	1587301138	2023-06-28	458793		192	766	Lone Pine Koala Sanctuary	Captive	No	ERS24465349	ERR15002290
S0338	RNW1	Illumina shotgun	Macropodidae	Notamacropus	rufogriseus	Notamacropus rufogriseus	Red-necked wallaby	Barley	no	yes	3199707300	481429100	2014-03-13	1200222	394	4	N/A	Lone Pine Koala Sanctuary	Captive	No	ERS24465346	ERR14999977
S0342	RNW2	Illumina shotgun	Macropodidae	Notamacropus	rufogriseus	Notamacropus rufogriseus	Red-necked wallaby	Nak	no	yes	3554108700	545553377	2014-03-14	1401945	377	2	N/A	Lone Pine Koala Sanctuary	Captive	No	ERS24465348	ERR15000016
S0467	NNW1	Illumina shotgun	Macropodidae	Onychogalea	unguifera	Onychogalea unguifera	Northern nailtail wallaby		no	yes	2337422700	274433923	2014-05-18	537106	636	10	N/A	Port Douglas Wildlife Habitat	Captive	No	ERS24465326	ERR14994871
S0468	NNW2	Illumina shotgun	Macropodidae	Onychogalea	unguifera	Onychogalea unguifera	Northern nailtail wallaby		no	yes	3529811700	393471551	2014-05-18	950419	412	5	N/A	Port Douglas Wildlife Habitat	Captive	No	ERS24465327	ERR14994883
S0469	NNW3	Illumina shotgun	Macropodidae	Onychogalea	unguifera	Onychogalea unguifera	Northern nailtail wallaby		no	yes	4185545700	317878502	2014-05-18	669465	527	7	N/A	Port Douglas Wildlife Habitat	Captive	No	ERS24465328	ERR14994924
rk1	rk1	Hi-C	Macropodidae	Osphranter	rufus	Osphranter rufus	Red kangaroo		no	no	58034010000	1987237495	2023-06-28	678185		141	955	Lone Pine Koala Sanctuary	Captive	No	ERS24465332	ERR15001557
rk2	rk2	Hi-C	Macropodidae	Osphranter	rufus	Osphranter rufus	Red kangaroo		no	no	74738042400	1685007982	2023-06-28	567821		106	804	Lone Pine Koala Sanctuary	Captive	No	ERS24465334	ERR14999989
rk3	rk3	Hi-C	Macropodidae	Osphranter	rufus	Osphranter rufus	Red kangaroo		no	no	43158733800	1556796719	2023-06-28	502491		173	614	Lone Pine Koala Sanctuary	Captive	No	ERS24465336	ERR15001883
S0333	RK1	Illumina shotgun	Macropodidae	Osphranter	rufus	Osphranter rufus	Red kangaroo	Kato	no	yes	2394221700	393965863	2014-03-13	1031343	365	2	N/A	Lone Pine Koala Sanctuary	Captive	No	ERS24465333	ERR14999864
S0336	RK3	Illumina shotgun	Macropodidae	Osphranter	rufus	Osphranter rufus	Red kangaroo	Stogie	no	yes	3447035100	501650441	2014-03-13	1278245	381	2	N/A	Lone Pine Koala Sanctuary	Captive	No	ERS24465337	ERR14999978
S0339	RK2	Illumina shotgun	Macropodidae	Osphranter	rufus	Osphranter rufus	Red kangaroo	Lunar	no	yes	3678852900	530768437	2014-03-13	1258771	426	5	N/A	Lone Pine Koala Sanctuary	Captive	No	ERS24465335	ERR14999981
rlp6	rlp6	Hi-C	Macropodidae	Thylogale	stigmatica	Thylogale stigmatica	Red-legged pademelon		no	no	47016111900	1309168617	2023-06-28	389364		155	535	Lone Pine Koala Sanctuary	Captive	No	ERS24465342	ERR15002190
rlp7	rlp7	Hi-C	Macropodidae	Thylogale	stigmatica	Thylogale stigmatica	Red-legged pademelon		no	no	38679695100	1247311292	2023-06-28	363511		113	537	Lone Pine Koala Sanctuary	Captive	No	ERS24465343	ERR15002205
rlp8	rlp8	Hi-C	Macropodidae	Thylogale	stigmatica	Thylogale stigmatica	Red-legged pademelon		no	no	56168863200	1611433286	2023-06-28	506079		138	458	Lone Pine Koala Sanctuary	Captive	No	ERS24465344	ERR14979131
S0340	RLP1	Illumina shotgun	Macropodidae	Thylogale	stigmatica	Thylogale stigmatica	Red-legged pademelon	Egg	no	yes	4388622300	609998253	2014-03-13	1329380	503	9	N/A	Lone Pine Koala Sanctuary	Captive	No	ERS24465338	ERR14999982
S2029	RLP2	Illumina shotgun	Macropodidae	Thylogale	stigmatica	Thylogale stigmatica	Red-legged pademelon		yes	yes	2424900300	356870941	2014-09-02	990268	337	1	N/A	Malanda QLD	Wild	No	ERS24465339	ERR15002564
S2030	RLP3	Illumina shotgun	Macropodidae	Thylogale	stigmatica	Thylogale stigmatica	Red-legged pademelon		yes	yes	3512918700	488149409	2014-09-02	1277490	371	3	N/A	Malanda QLD	Wild	No	ERS24465340	ERR15002565
S2031	RLP4	Illumina shotgun	Macropodidae	Thylogale	stigmatica	Thylogale stigmatica	Red-legged pademelon		no	yes	3615677400	506683676	2014-09-02	1329861	367	3	N/A	Malanda QLD	Wild	No	ERS24465341	ERR15002566
S0335	SW1	Illumina shotgun	Macropodidae	Wallabia	bicolor	Wallabia bicolor	Swamp wallaby	Pearl	no	no	2532306900	499552556	2014-03-13	1159357	446	6	N/A	Lone Pine Koala Sanctuary	Captive	No	ERS24465365	ERR14999920
S0341	SW2	Illumina shotgun	Macropodidae	Wallabia	bicolor	Wallabia bicolor	Swamp wallaby	Randy	no	yes	2894514300	504934504	2014-03-14	1243188	397	6	N/A	Lone Pine Koala Sanctuary	Captive	No	ERS24465367	ERR14999980
sw1	sw1	Hi-C	Macropodidae	Wallabia	bicolor	Wallabia bicolor	Swamp wallaby		no	no	59664582000	1669443077	2023-06-28	472259		196	886	Lone Pine Koala Sanctuary	Captive	No	ERS24465364	ERR15002602
sw2	sw2	Hi-C	Macropodidae	Wallabia	bicolor	Wallabia bicolor	Swamp wallaby		no	no	61844893800	2291559990	2023-06-28	640865		264	715	Lone Pine Koala Sanctuary	Captive	No	ERS24465366	ERR15002576
sw3	sw3	Hi-C	Macropodidae	Wallabia	bicolor	Wallabia bicolor	Swamp wallaby		no	no	66939696900	1443537752	2023-06-28	334194		186	521	Lone Pine Koala Sanctuary	Captive	No	ERS24465368	ERR15002628
S0472	SP1	Illumina shotgun	Petauridae	Dactylopsila	trivirgata	Dactylopsila trivirgata	Striped possum	PJ	no	yes	2989859400	295823446	2014-05-18	610547	561	4	N/A	Port Douglas Wildlife Habitat	Captive	No	ERS24465362	ERR14994948
S0473	SP2	Illumina shotgun	Petauridae	Dactylopsila	trivirgata	Dactylopsila trivirgata	Striped possum	Pursey	no	yes	2989859400	246583357	2014-05-18	473401	612	13	N/A	Port Douglas Wildlife Habitat	Captive	No	ERS24465363	ERR14994957
S7498	YBG1	Illumina shotgun	Petauridae	Petaurus	australis	Petaurus australis	Yellow-bellied glider	Noir	no	yes	3125329200	140239132	2014-06-27	153982	3873	10	N/A	David Fleay Wildlife Park	Captive	No	ERS24465369	ERR15002530
S0463	MG3	Illumina shotgun	Petauridae	Petaurus	gracilis	Petaurus gracilis	Mahogany glider	Dale and Jess	no	yes	4254843300	364504102	2014-05-17	654685	761	9	N/A	Port Douglas Wildlife Habitat	Captive	No	ERS24465319	ERR14994865
S0464	MG8	Illumina shotgun	Petauridae	Petaurus	gracilis	Petaurus gracilis	Mahogany glider	Leaf and Fern	no	yes	1674876300	211642128	2014-05-18	431684	576	3	N/A	Port Douglas Wildlife Habitat	Captive	No	ERS24465324	ERR14994866
S0481	MG1	Illumina shotgun	Petauridae	Petaurus	gracilis	Petaurus gracilis	Mahogany glider	Baxter	no	yes	3844859700	239561363	NA	403753	874	10	N/A	Cairns Tropical Zoo	Captive	No	ERS24465317	ERR14994993
S2020	MG9	Illumina shotgun	Petauridae	Petaurus	gracilis	Petaurus gracilis	Mahogany glider	Toronto	no	yes	3715602300	245989253	2014-06-13	434363	794	11	N/A	Cairns Tropical Zoo	Captive	No	ERS24465325	ERR15002552
S7496	MG2	Illumina shotgun	Petauridae	Petaurus	gracilis	Petaurus gracilis	Mahogany glider	Billy and Cardwell	no	yes	1073403000	115418286	2014-06-13	271377	421	2	N/A	Cairns Tropical Zoo	Captive	No	ERS24465318	ERR15002514
S7499	MG4	Illumina shotgun	Petauridae	Petaurus	gracilis	Petaurus gracilis	Mahogany glider	Euramo	yes	yes	3690198600	353787236	2014-06-07	681024	673	13	N/A	David Fleay Wildlife Park	Captive	No	ERS24465320	ERR15002541
S7500	MG6	Illumina shotgun	Petauridae	Petaurus	gracilis	Petaurus gracilis	Mahogany glider	Hull	yes	yes	4748474700	409337243	2014-06-07	684657	967	21	N/A	David Fleay Wildlife Park	Captive	No	ERS24465322	ERR15002544
S7501	MG5	Illumina shotgun	Petauridae	Petaurus	gracilis	Petaurus gracilis	Mahogany glider	Euramo	no	yes	1876850700	236814324	2014-06-30	471692	571	6	N/A	David Fleay Wildlife Park	Captive	No	ERS24465321	ERR15002545
S7502	MG7	Illumina shotgun	Petauridae	Petaurus	gracilis	Petaurus gracilis	Mahogany glider	Hull	no	yes	4908015300	413577950	2014-06-30	677758	941	15	N/A	David Fleay Wildlife Park	Captive	No	ERS24465323	ERR15002547
S0489	SG2	Illumina shotgun	Petauridae	Petaurus	norfolcensis	Petaurus norfolcensis	Squirrel glider	Mater	no	yes	2532306900	226996146	2014-06-14	394346	784	11	N/A	David Fleay Wildlife Park	Captive	No	ERS24465351	ERR15002298
S1396	SG4	Illumina shotgun	Petauridae	Petaurus	norfolcensis	Petaurus norfolcensis	Squirrel glider	Winnie	no	yes	3125329200	189438915	2014-06-19	323733	837	10	N/A	David Fleay Wildlife Park	Captive	No	ERS24465353	ERR15000436
S1399	SG3	Illumina shotgun	Petauridae	Petaurus	norfolcensis	Petaurus norfolcensis	Squirrel glider	Wayam	no	no	2894514300	211504539	2014-06-28	334946	1067	10	N/A	David Fleay Wildlife Park	Captive	No	ERS24465352	ERR15002516
S7497	SG1	Illumina shotgun	Petauridae	Petaurus	norfolcensis	Petaurus norfolcensis	Squirrel glider	3x	no	yes	2989859400	158179892	2014-06-13	306319	645	4	N/A	Cairns Tropical Zoo	Captive	No	ERS24465350	ERR15002515
S1401	SEP1	Illumina shotgun	Phalangeridae	Trichosurus	caninus	Trichosurus caninus	Short-eared possum	Gungadair	yes	yes	2532306900	142970404	2014-07-02	252258	855	6	N/A	David Fleay Wildlife Park	Captive	No	ERS24465253	ERR15002531
S1403	SEP2	Illumina shotgun	Phalangeridae	Trichosurus	caninus	Trichosurus caninus	Short-eared possum	Gungadair	yes	yes	2894514300	140540728	2014-07-08	237749	984	10	N/A	David Fleay Wildlife Park	Captive	No	ERS24465254	ERR15002543
S1405	SEP3	Illumina shotgun	Phalangeridae	Trichosurus	caninus	Trichosurus caninus	Short-eared possum	Gungadair	no	yes	3125329200	195890703	2014-07-10	306685	1204	13	N/A	David Fleay Wildlife Park	Captive	No	ERS24465255	ERR15002548
S0347	MBP1	Illumina shotgun	Phalangeridae	Trichosurus	cunninghami	Trichosurus cunninghami	Mountain brushtail possum	Kevin	no	yes	1098904800	81259261	2014-05-01	203089	371	2	N/A	Bushland surrounding Lone Pine Koala Sanctuary	Wild	No	ERS24465316	ERR14994591
S0095	CBP1	Illumina shotgun	Phalangeridae	Trichosurus	vulpecula	Trichosurus vulpecula	Common brushtail possum	Grey	no	yes	2112511500	237262966	2014-03-17	496454	550	6	N/A	St Lucia, QLD	Wild	Yes	ERS24465259	ERR14999863
S0346	CBP4	Illumina shotgun	Phalangeridae	Trichosurus	vulpecula	Trichosurus vulpecula	Common brushtail possum	BT wild	no	yes	2910388200	275323485	2014-05-01	687440	401	5	N/A	Bushland surrounding Lone Pine Koala Sanctuary	Wild	Yes	ERS24465262	ERR14994590
S1397	CBP2	Illumina shotgun	Phalangeridae	Trichosurus	vulpecula	Trichosurus vulpecula	Common brushtail possum	Bess	no	yes	3135731100	175438612	2014-06-19	253882	1357	16	N/A	David Fleay Wildlife Park	Captive	Yes	ERS24465260	ERR15002299
S2023	CBP7	Illumina shotgun	Phalangeridae	Trichosurus	vulpecula	Trichosurus vulpecula	Common brushtail possum		no	yes	3301743600	224549114	2014-09-10	428759	698	13	N/A	Atherton QLD	Wild	Yes	ERS24465265	ERR15002558
S2036	CBP8	Illumina shotgun	Phalangeridae	Trichosurus	vulpecula	Trichosurus vulpecula	Common brushtail possum		no	yes	3483342300	238966914	2014-09-10	456219	696	15	N/A	Atherton QLD	Wild	Yes	ERS24465266	ERR15002571
S7488	CBP3	Illumina shotgun	Phalangeridae	Trichosurus	vulpecula	Trichosurus vulpecula	Common brushtail possum	BT mumma hospital	no	yes	3477474000	71231078	2014-05-01	107309	1339	4	N/A	Lone Pine Koala Sanctuary - hospital	Captive	Yes	ERS24465261	ERR15002603
S7489	CRP5	Illumina shotgun	Phalangeridae	Trichosurus	vulpecula	Trichosurus vulpecula	Common brushtail possum		no	yes	3173739000	344903969	2014-01-05	715714	589	8	N/A	Queensland	Wild	Yes	ERS24465271	ERR15002604
S7490	CBP5	Illumina shotgun	Phalangeridae	Trichosurus	vulpecula	Trichosurus vulpecula	Common brushtail possum	Brushtail #2	no	yes	3409357200	316775143	2014-03-31	639362	632	10	N/A	Queensland	Wild	Yes	ERS24465263	ERR15002605
S7491	CBP6	Illumina shotgun	Phalangeridae	Trichosurus	vulpecula	Trichosurus vulpecula	Common brushtail possum	Brushtail #3	no	yes	3836483400	284360861	2014-04-10	600181	556	9	N/A	Queensland	Wild	Yes	ERS24465264	ERR15002742
S0345	GBP1	Illumina shotgun	Phalangeridae	Trichosurus	vulpecula fuliginosus	Trichosurus vulpecula fuliginosus	Golden brushtail possum	Daisy	no	yes	4774804800	519731391	2014-04-30	1130567	562	13	N/A	Lone Pine Koala Sanctuary	Captive	Yes	ERS24465286	ERR15000018
S7487	GBP2	Illumina shotgun	Phalangeridae	Trichosurus	vulpecula fuliginosus	Trichosurus vulpecula fuliginosus	Golden brushtail possum	Daisy	yes	yes	2939015700	380450391	2014-05-01	845737	501	9	N/A	Lone Pine Koala Sanctuary	Captive	Yes	ERS24465287	ERR15002575
k1	k1	Hi-C	Phascolarctidae	Phascolarctos	cinereus	Phascolarctos cinereus	Koala		no	no	54072159300	277953731	2023-06-28	37571		44	76	Lone Pine Koala Sanctuary	Captive	Yes	ERS24465304	ERR14977543
S0332	K2	Illumina shotgun	Phascolarctidae	Phascolarctos	cinereus	Phascolarctos cinereus	Koala	Barney	no	yes	6313024200	188080643	2014-02-14	247476	1888	15	N/A	Lone Pine Koala Sanctuary	Captive	Yes	ERS24465305	ERR14999923
S0343	K3	Illumina shotgun	Phascolarctidae	Phascolarctos	cinereus	Phascolarctos cinereus	Koala	Serendipity	no	yes	2331587700	105469138	2014-03-31	157362	2325	8	N/A	Lone Pine Koala Sanctuary	Captive	Yes	ERS24465306	ERR14964264
S0470	K4	Illumina shotgun	Phascolarctidae	Phascolarctos	cinereus	Phascolarctos cinereus	Koala		no	yes	2056665300	92775335	2014-05-18	128434	1744	8	N/A	Port Douglas Wildlife Habitat	Captive	Yes	ERS24465307	ERR14994927
S0471	K5	Illumina shotgun	Phascolarctidae	Phascolarctos	cinereus	Phascolarctos cinereus	Koala		no	yes	5570771100	158315224	2014-05-18	228386	1546	11	N/A	Port Douglas Wildlife Habitat	Captive	Yes	ERS24465308	ERR14994940
S0483	K1	Illumina shotgun	Phascolarctidae	Phascolarctos	cinereus	Phascolarctos cinereus	Koala	Annie and Joey	no	yes	2250347700	113976207	2014-06-12	157548	1602	7	N/A	Cairns Tropical Zoo	Captive	Yes	ERS24465303	ERR15002293
gg1	gg1	Hi-C	Pseudocheiridae	Petauroides	volans	Petauroides volans	Southern greater glider		no	no	39230790000	614547522	2023-07-17	222495		35	203	Currumbin Wildlife Sanctuary	Captive	Yes	ERS24465288	ERR14994573
gg2	gg2	Hi-C	Pseudocheiridae	Petauroides	volans	Petauroides volans	Southern greater glider		no	no	59148471300	663813654	2023-07-17	217635		46	260	Currumbin Wildlife Sanctuary	Captive	Yes	ERS24465290	ERR14998823
gg3	gg3	Hi-C	Pseudocheiridae	Petauroides	volans	Petauroides volans	Southern greater glider		no	no	41500152600	426996797	2023-07-17	157640		17	156	Currumbin Wildlife Sanctuary	Captive	Yes	ERS24465292	ERR14964687
gg4	gg4	Hi-C	Pseudocheiridae	Petauroides	volans	Petauroides volans	Southern greater glider		no	no	48907521600	512636823	2023-07-17	178939		28	115	Currumbin Wildlife Sanctuary	Captive	Yes	ERS24465294	ERR14966610
S0487	GG3	Illumina shotgun	Pseudocheiridae	Petauroides	volans	Petauroides volans	Southern greater glider	Misty	no	yes	3312369900	134951077	2014-06-07	227706	945	6	N/A	David Fleay Wildlife Park	Captive	Yes	ERS24465293	ERR15002296
S0488	GG1	Illumina shotgun	Pseudocheiridae	Petauroides	volans	Petauroides volans	Southern greater glider	Carbon	yes	yes	2881951200	141259808	2014-06-14	242310	1158	9	N/A	David Fleay Wildlife Park	Captive	Yes	ERS24465289	ERR15002297
S1398	GG4	Illumina shotgun	Pseudocheiridae	Petauroides	volans	Petauroides volans	Southern greater glider	Misty	yes	yes	989717700	71676059	2014-06-26	146324	612	0	N/A	David Fleay Wildlife Park	Captive	Yes	ERS24465295	ERR15002300
S1400	GG2	Illumina shotgun	Pseudocheiridae	Petauroides	volans	Petauroides volans	Southern greater glider	Carbon	no	yes	5467541400	291611000	2014-07-03	516750	823	15	N/A	David Fleay Wildlife Park	Captive	Yes	ERS24465291	ERR15002529
S0482	CRP4	Illumina shotgun	Pseudocheiridae	Pseudocheirus	peregrinus	Pseudocheirus peregrinus	Eastern ringtail possum	Ruby	no	yes	3934358400	245081860	2014-06-13	600185	395	5	N/A	Cairns Tropical Zoo	Captive	Yes	ERS24465270	ERR15002292
S0490	CRP1	Illumina shotgun	Pseudocheiridae	Pseudocheirus	peregrinus	Pseudocheirus peregrinus	Eastern ringtail possum	Lily	no	yes	3251189100	105602045	2014-06-19	146479	1723	12	N/A	David Fleay Wildlife Park	Captive	Yes	ERS24465267	ERR15000361
S1402	CRP2	Illumina shotgun	Pseudocheiridae	Pseudocheirus	peregrinus	Pseudocheirus peregrinus	Eastern ringtail possum	Lily	yes	yes	3738465300	198646028	2014-07-02	487774	386	12	N/A	David Fleay Wildlife Park	Captive	Yes	ERS24465268	ERR15002542
S1404	CRP3	Illumina shotgun	Pseudocheiridae	Pseudocheirus	peregrinus	Pseudocheirus peregrinus	Eastern ringtail possum	Lily	yes	yes	3690172200	158143764	2014-07-10	281779	942	13	N/A	David Fleay Wildlife Park	Captive	Yes	ERS24465269	ERR15002546
S2026	GRP1	Illumina shotgun	Pseudocheiridae	Pseudochirops	archeri	Pseudochirops archeri	Green ringtail possum		yes	yes	2614812600	259441309	2014-08-16	519564	628	14	N/A	Malanda, QLD	Wild	No	ERS24465296	ERR15002561
S2027	GRP2	Illumina shotgun	Pseudocheiridae	Pseudochirops	archeri	Pseudochirops archeri	Green ringtail possum		no	yes	2699477400	250807427	2014-08-16	504854	613	17	N/A	Malanda, QLD	Wild	No	ERS24465297	ERR15002562
S2028	GRP3	Illumina shotgun	Pseudocheiridae	Pseudochirops	archeri	Pseudochirops archeri	Green ringtail possum		yes	yes	2102349900	218134718	2014-08-16	443436	601	14	N/A	Malanda QLD	Wild	No	ERS24465298	ERR15002563
S2034	GRP4	Illumina shotgun	Pseudocheiridae	Pseudochirops	archeri	Pseudochirops archeri	Green ringtail possum		yes	yes	2697630600	254896198	2014-08-16	489663	711	14	N/A	Malanda, QLD	Wild	No	ERS24465299	ERR15002569
S2035	GRP5	Illumina shotgun	Pseudocheiridae	Pseudochirops	archeri	Pseudochirops archeri	Green ringtail possum		no	yes	1752144300	197122074	2014-08-16	419508	523	7	N/A	Malanda, QLD	Wild	No	ERS24465300	ERR15002570
S2024	HRRP1	Illumina shotgun	Pseudocheiridae	Pseudochirulus	herbertensis	Pseudochirulus herbertensis	Herbert River ringtail possum		yes	yes	2204070300	183162028	2014-05-29	376791	618	6	N/A	Upper Barron Rd QLD	Wild	No	ERS24465301	ERR15002559
S2025	HRRP2	Illumina shotgun	Pseudocheiridae	Pseudochirulus	herbertensis	Pseudochirulus herbertensis	Herbert River ringtail possum		no	yes	2451474000	228399262	2014-05-29	483546	568	8	N/A	Upper Barron Rd QLD	Wild	No	ERS24465302	ERR15002560
S0009	SHNW1	Illumina shotgun	Vombatidae	Lasiorhinus	latifrons	Lasiorhinus latifrons	Southern hairy-nosed wombat	Phil	yes	yes	4108407900	345636496	2014-02-07	609055	762	27	N/A	Lone Pine Koala Sanctuary	Captive	No	ERS24465354	ERR14998831
S0041	SHNW2	Illumina shotgun	Vombatidae	Lasiorhinus	latifrons	Lasiorhinus latifrons	Southern hairy-nosed wombat	Phil	no	yes	4482149400	386482596	2014-02-14	662242	802	30	N/A	Lone Pine Koala Sanctuary	Captive	No	ERS24465356	ERR15002291
S0042	SHNW3	Illumina shotgun	Vombatidae	Lasiorhinus	latifrons	Lasiorhinus latifrons	Southern hairy-nosed wombat	Phil	yes	yes	2935525800	306955077	2014-03-12	551374	732	19	N/A	Lone Pine Koala Sanctuary	Captive	No	ERS24465357	ERR14998832
S0091	SHNW4	Illumina shotgun	Vombatidae	Lasiorhinus	latifrons	Lasiorhinus latifrons	Southern hairy-nosed wombat	Phil	yes	yes	2482350000	295666034	2014-03-14	552005	669	15	N/A	Lone Pine Koala Sanctuary	Captive	No	ERS24465358	ERR14998833
S0092	SHNW5	Illumina shotgun	Vombatidae	Lasiorhinus	latifrons	Lasiorhinus latifrons	Southern hairy-nosed wombat	Phil	yes	yes	3159268500	330300164	2014-03-31	634676	643	15	N/A	Lone Pine Koala Sanctuary	Captive	No	ERS24465359	ERR14999862
S2021	SHNW6	Illumina shotgun	Vombatidae	Lasiorhinus	latifrons	Lasiorhinus latifrons	Southern hairy-nosed wombat	Pigsy	no	yes	3125329200	309099914	2014-06-13	566617	744	11	N/A	Cairns Tropical Zoo	Captive	No	ERS24465360	ERR15002554
S2022	SHNW7	Illumina shotgun	Vombatidae	Lasiorhinus	latifrons	Lasiorhinus latifrons	Southern hairy-nosed wombat	Wato/Terrike	no	yes	2989859400	333211376	2014-06-13	631186	679	14	N/A	Cairns Tropical Zoo	Captive	No	ERS24465361	ERR15002556
shnw1	shnw1	Hi-C	Vombatidae	Lasiorhinus	latifrons	Lasiorhinus latifrons	Southern hairy-nosed wombat		no	no	88757791200	1390165012	2023-06-28	312914		161	435	Lone Pine Koala Sanctuary	Captive	No	ERS24465355	ERR15002572
cw1	cw1	Hi-C	Vombatidae	Vombatus	ursinus	Vombatus ursinus	Common wombat		no	no	46675906800	670150710	2023-06-28	124421		117	266	Lone Pine Koala Sanctuary	Captive	No	ERS24465273	ERR14964787
cw2	cw2	Hi-C	Vombatidae	Vombatus	ursinus	Vombatus ursinus	Common wombat		no	no	59364327300	767936530	2023-06-28	137774		112	261	Lone Pine Koala Sanctuary	Captive	No	ERS24465274	ERR14987786
S0093	CW2	Illumina shotgun	Vombatidae	Vombatus	ursinus	Vombatus ursinus	Common wombat	Boris	no	yes	4917058500	483291161	2014-02-14	856167	770	30	N/A	Lone Pine Koala Sanctuary	Captive	No	ERS24465275	ERR14999861
S0344	CW3	Illumina shotgun	Vombatidae	Vombatus	ursinus	Vombatus ursinus	Common wombat	Holly	no	yes	4514078700	421183117	2014-04-30	755094	772	30	N/A	Lone Pine Koala Sanctuary	Captive	No	ERS24465276	ERR15000017
S0479	CW1	Illumina shotgun	Vombatidae	Vombatus	ursinus	Vombatus ursinus	Common wombat	Allira and Molly	no	yes	2847229200	331187667	2014-06-13	679604	542	11	N/A	Cairns Tropical Zoo	Captive	No	ERS24465272	ERR14994967
S0480	CW4	Illumina shotgun	Vombatidae	Vombatus	ursinus	Vombatus ursinus	Common wombat	Rastas and Pebble	no	yes	3366713700	389103702	2014-06-13	810711	538	10	N/A	Cairns Tropical Zoo	Captive	No	ERS24465277	ERR14994978
											1593856202400
^ Indicates sample used in statistical analayses where multiple, independent samples were available for a given animal

## Sheet: TableS4
Table S4. Marker gene-based prokaryotic community PCA species scores						Top 20 features in Fig. S1A
						Macropodidae direction
taxon_id	PC1	PC2	magnitude	taxstring
T0427	1.01067	0.146539	1.02123	d__Bacteria;p__Bacillota_A;c__Clostridia;o__Christensenellales;f__Borkfalkiaceae;g__Scatosoma;s__
T0477	0.881235	-0.741025	1.15139	d__Bacteria;p__Bacillota_A;c__Clostridia;o__Christensenellales;f__CAG-74;g__;s__
T0486	0.878921	-0.58947	1.05829	d__Bacteria;p__Bacillota_A;c__Clostridia;o__Christensenellales;f__CAG-74;g__Limiplasma;s__
T0510	1.21157	-0.262277	1.23963	d__Bacteria;p__Bacillota_A;c__Clostridia;o__Christensenellales;f__CAG-74;g__UBA11524;s__
T0521	1.07613	-0.25962	1.10701	d__Bacteria;p__Bacillota_A;c__Clostridia;o__Christensenellales;f__CAG-74;g__Ventricola;s__
T0811	1.07486	-0.309119	1.11843	d__Bacteria;p__Bacillota_A;c__Clostridia;o__Lachnospirales;f__Lachnospiraceae;g__Faecalimonas;s__
T1008	1.04619	0.18889	1.0631	d__Bacteria;p__Bacillota_A;c__Clostridia;o__Monoglobales;f__Monoglobaceae;g__SIG440;s__
T1038	1.07927	0.105185	1.08439	d__Bacteria;p__Bacillota_A;c__Clostridia;o__Oscillospirales;f__Acutalibacteraceae;g__DTU089;s__
T1051	1.0557	-0.0330801	1.05622	d__Bacteria;p__Bacillota_A;c__Clostridia;o__Oscillospirales;f__Acutalibacteraceae;g__Fimenecus;s__
T1102	1.34651	-0.374251	1.39755	d__Bacteria;p__Bacillota_A;c__Clostridia;o__Oscillospirales;f__Acutalibacteraceae;g__UBA737;s__
T1150	1.08865	-0.229096	1.11249	d__Bacteria;p__Bacillota_A;c__Clostridia;o__Oscillospirales;f__CAG-272;g__;s__
T1158	1.14045	0.13514	1.14843	d__Bacteria;p__Bacillota_A;c__Clostridia;o__Oscillospirales;f__CAG-272;g__CAG-448;s__
T1208	1.17396	0.187468	1.18884	d__Bacteria;p__Bacillota_A;c__Clostridia;o__Oscillospirales;f__CAG-272;g__UBA1740;s__
T1216	1.05149	-0.0678597	1.05368	d__Bacteria;p__Bacillota_A;c__Clostridia;o__Oscillospirales;f__CAG-272;g__UMGS1696;s__
T1290	1.31011	-0.246456	1.33309	d__Bacteria;p__Bacillota_A;c__Clostridia;o__Oscillospirales;f__Oscillospiraceae;g__Faecousia;s__
T1479	1.08214	0.0729535	1.0846	d__Bacteria;p__Bacillota_A;c__Clostridia;o__Oscillospirales;f__Ruminococcaceae;g__RGIG3102;s__
T2022	0.994069	-0.304274	1.03959	d__Bacteria;p__Bacteroidota;c__Bacteroidia;o__Bacteroidales;f__Paludibacteraceae;g__RF16;s__
T0801	-0.563073	1.14335	1.27448	d__Bacteria;p__Bacillota_A;c__Clostridia;o__Lachnospirales;f__Lachnospiraceae;g__Eubacterium_I;s__
T0749	-0.292456	1.05735	1.09705	d__Bacteria;p__Bacillota_A;c__Clostridia;o__Lachnospirales;f__Lachnospiraceae;g__Choladousia;s__
T0415	-0.627458	0.841707	1.04984	d__Bacteria;p__Bacillota_A;c__Clostridia;o__Christensenellales;f__Borkfalkiaceae;g__Coproplasma;s__
T1389	0.926428	-0.393284	1.00645	d__Bacteria;p__Bacillota_A;c__Clostridia;o__Oscillospirales;f__Oscillospiraceae;g__Vescimonas;s__
T1143	1.00088	-0.0237037	1.00116	d__Bacteria;p__Bacillota_A;c__Clostridia;o__Oscillospirales;f__Butyricicoccaceae;g__UBA4644;s__
T1219	0.988385	0.148371	0.999459	d__Bacteria;p__Bacillota_A;c__Clostridia;o__Oscillospirales;f__CAG-272;g__UMGS1865;s__
T0437	0.971975	0.218192	0.996164	d__Bacteria;p__Bacillota_A;c__Clostridia;o__Christensenellales;f__Borkfalkiaceae;g__UBA1259;s__
T1229	0.965042	-0.189493	0.98347	d__Bacteria;p__Bacillota_A;c__Clostridia;o__Oscillospirales;f__CAG-382;g__;s__
T1883	0.980182	0.0551538	0.981732	d__Bacteria;p__Bacteroidota;c__Bacteroidia;o__Bacteroidales;f__Bacteroidaceae;g__Phocaeicola;s__Phocaeicola sp017472925
T1336	0.902758	-0.351088	0.968625	d__Bacteria;p__Bacillota_A;c__Clostridia;o__Oscillospirales;f__Oscillospiraceae;g__Limivicinus;s__
T1003	0.924707	0.221375	0.950837	d__Bacteria;p__Bacillota_A;c__Clostridia;o__Monoglobales;f__Monoglobaceae;g__;s__
T1096	0.92943	-0.0416631	0.930363	d__Bacteria;p__Bacillota_A;c__Clostridia;o__Oscillospirales;f__Acutalibacteraceae;g__UBA6857;s__
T0975	-0.626007	0.683402	0.926781	d__Bacteria;p__Bacillota_A;c__Clostridia;o__Lachnospirales;f__Lachnospiraceae;g__Ventrimonas;s__
T2098	-0.442495	-0.807251	0.920574	d__Bacteria;p__Bacteroidota;c__Bacteroidia;o__Bacteroidales;f__Tannerellaceae;g__Parabacteroides;s__
T0899	0.38897	0.827312	0.91419	d__Bacteria;p__Bacillota_A;c__Clostridia;o__Lachnospirales;f__Lachnospiraceae;g__RGIG6307;s__
T1154	0.904161	0.112227	0.9111	d__Bacteria;p__Bacillota_A;c__Clostridia;o__Oscillospirales;f__CAG-272;g__CAG-390;s__
T1020	0.895494	-0.148527	0.907727	d__Bacteria;p__Bacillota_A;c__Clostridia;o__Oscillospirales;f__Acutalibacteraceae;g__CAG-177;s__
T1547	0.899196	-0.116014	0.906649	d__Bacteria;p__Bacillota_A;c__Clostridia;o__Oscillospirales;f__Ruminococcaceae;g__UMGS1668;s__
T1764	0.900384	-0.0925908	0.905132	d__Bacteria;p__Bacillota_C;c__Negativicutes;o__Acidaminococcales;f__Acidaminococcaceae;g__JAHHUH01;s__
T1174	0.88601	0.182569	0.904624	d__Bacteria;p__Bacillota_A;c__Clostridia;o__Oscillospirales;f__CAG-272;g__HGM12713;s__
T0827	0.901254	0.0176711	0.901427	d__Bacteria;p__Bacillota_A;c__Clostridia;o__Lachnospirales;f__Lachnospiraceae;g__HGM12587;s__
T1094	0.900331	0.02364	0.900641	d__Bacteria;p__Bacillota_A;c__Clostridia;o__Oscillospirales;f__Acutalibacteraceae;g__UBA5905;s__
T0704	0.894924	0.046547	0.896134	d__Bacteria;p__Bacillota_A;c__Clostridia;o__Lachnospirales;f__Lachnospiraceae;g__CAG-303;s__
T2146	0.890014	-0.0866663	0.894223	d__Bacteria;p__Bacteroidota;c__Bacteroidia;o__Bacteroidales;f__UBA932;g__Egerieousia;s__
T1432	0.644369	0.619816	0.894083	d__Bacteria;p__Bacillota_A;c__Clostridia;o__Oscillospirales;f__Ruminococcaceae;g__Faeciplasma;s__
T0765	0.698731	0.5537	0.891521	d__Bacteria;p__Bacillota_A;c__Clostridia;o__Lachnospirales;f__Lachnospiraceae;g__COE1;s__
T1715	0.878829	0.117584	0.88666	d__Bacteria;p__Bacillota_A;c__Clostridia;o__UMGS1810;f__UMGS1810;g__;s__
T2044	0.626637	-0.624924	0.884988	d__Bacteria;p__Bacteroidota;c__Bacteroidia;o__Bacteroidales;f__Rikenellaceae;g__Alistipes;s__
T2408	0.824828	-0.313074	0.882246	d__Bacteria;p__Pseudomonadota;c__Alphaproteobacteria;o__Rs-D84;f__Rs-D84;g__Enterousia;s__
T1718	0.869899	0.145592	0.881999	d__Bacteria;p__Bacillota_A;c__Clostridia;o__UMGS1810;f__UMGS1810;g__RGIG1828;s__
T2748	0.86139	-0.157827	0.87573	d__Bacteria;p__Verrucomicrobiota;c__Verrucomicrobiae;o__Verrucomicrobiales;f__Akkermansiaceae;g__Akkermansia;s__
T1689	0.86866	0.110575	0.875669	d__Bacteria;p__Bacillota_A;c__Clostridia;o__UBA1381;f__UBA1381;g__;s__
T1319	-0.538048	0.683238	0.86966	d__Bacteria;p__Bacillota_A;c__Clostridia;o__Oscillospirales;f__Oscillospiraceae;g__JAJPXI01;s__
T1346	-0.502918	0.703737	0.86497	d__Bacteria;p__Bacillota_A;c__Clostridia;o__Oscillospirales;f__Oscillospiraceae;g__Onthomonas;s__
T0742	-0.489767	0.712386	0.864503	d__Bacteria;p__Bacillota_A;c__Clostridia;o__Lachnospirales;f__Lachnospiraceae;g__Choladocola;s__
T1042	-0.685341	0.521512	0.8612	d__Bacteria;p__Bacillota_A;c__Clostridia;o__Oscillospirales;f__Acutalibacteraceae;g__Eubacterium_R;s__
T0565	0.839259	0.192172	0.86098	d__Bacteria;p__Bacillota_A;c__Clostridia;o__Christensenellales;f__UBA1242;g__;s__
T2007	0.777745	-0.367794	0.860325	d__Bacteria;p__Bacteroidota;c__Bacteroidia;o__Bacteroidales;f__P3;g__;s__
T2263	-0.810637	0.280511	0.857799	d__Bacteria;p__Desulfobacterota;c__Desulfovibrionia;o__Desulfovibrionales;f__Desulfovibrionaceae;g__Desulfovibrio;s__
T2126	0.839536	-0.167561	0.856094	d__Bacteria;p__Bacteroidota;c__Bacteroidia;o__Bacteroidales;f__UBA932;g__Cryptobacteroides;s__
T0508	0.823562	-0.212075	0.850429	d__Bacteria;p__Bacillota_A;c__Clostridia;o__Christensenellales;f__CAG-74;g__SFTH01;s__
T1249	0.849227	0.00889058	0.849273	d__Bacteria;p__Bacillota_A;c__Clostridia;o__Oscillospirales;f__Oscillospiraceae;g__Avoscillospira;s__
T1752	0.843457	0.0279912	0.843921	d__Bacteria;p__Bacillota_B;c__Peptococcia;o__Peptococcales;f__Peptococcaceae;g__UBA7185;s__
T0909	0.82625	0.134843	0.837181	d__Bacteria;p__Bacillota_A;c__Clostridia;o__Lachnospirales;f__Lachnospiraceae;g__RGIG8767;s__
T0511	0.835278	-0.0289527	0.83578	d__Bacteria;p__Bacillota_A;c__Clostridia;o__Christensenellales;f__CAG-74;g__UBA11524;s__UBA11524 sp015056325
T2319	0.623227	-0.53701	0.822673	d__Bacteria;p__Patescibacteria;c__Saccharimonadia;o__Saccharimonadales;f__Nanosyncoccaceae;g__Nanosyncoccus;s__
T0666	0.663662	0.483359	0.821025	d__Bacteria;p__Bacillota_A;c__Clostridia;o__Lachnospirales;f__Lachnospiraceae;g__Agathobacter;s__
T0621	0.814094	-0.0865461	0.818682	d__Bacteria;p__Bacillota_A;c__Clostridia;o__Lachnospirales;f__Anaerotignaceae;g__Anaerotignum;s__
T0295	0.777364	-0.242179	0.814215	d__Bacteria;p__Bacillota;c__Bacilli;o__RF39;f__UBA660;g__;s__
T1264	0.63619	-0.504485	0.811938	d__Bacteria;p__Bacillota_A;c__Clostridia;o__Oscillospirales;f__Oscillospiraceae;g__Dysosmobacter;s__
T0933	0.789782	0.181985	0.810478	d__Bacteria;p__Bacillota_A;c__Clostridia;o__Lachnospirales;f__Lachnospiraceae;g__SIG307;s__
T1999	0.803269	-0.0914555	0.808458	d__Bacteria;p__Bacteroidota;c__Bacteroidia;o__Bacteroidales;f__Muribaculaceae;g__RGIG4079;s__
T1172	0.799245	0.107253	0.806409	d__Bacteria;p__Bacillota_A;c__Clostridia;o__Oscillospirales;f__CAG-272;g__Flemingibacterium;s__
T2101	-0.568597	-0.571699	0.806314	d__Bacteria;p__Bacteroidota;c__Bacteroidia;o__Bacteroidales;f__Tannerellaceae;g__Parabacteroides;s__Parabacteroides distasonis
T2065	0.758569	-0.254497	0.800122	d__Bacteria;p__Bacteroidota;c__Bacteroidia;o__Bacteroidales;f__Rikenellaceae;g__Alistipes;s__Alistipes sp017624955
T2490	-0.594321	-0.53132	0.797194	d__Bacteria;p__Pseudomonadota;c__Gammaproteobacteria;o__Enterobacterales;f__Enterobacteriaceae;g__;s__
T2701	0.794712	-0.00604171	0.794735	d__Bacteria;p__Verrucomicrobiota;c__Kiritimatiellia;o__RFP12;f__UBA1067;g__UBA1067;s__
T0998	0.750358	0.209101	0.778948	d__Bacteria;p__Bacillota_A;c__Clostridia;o__Monoglobales;f__;g__;s__
T0999	0.771418	0.0852402	0.776114	d__Bacteria;p__Bacillota_A;c__Clostridia;o__Monoglobales;f__Firm-18;g__;s__
T0963	0.737644	0.23856	0.775261	d__Bacteria;p__Bacillota_A;c__Clostridia;o__Lachnospirales;f__Lachnospiraceae;g__UBA3766;s__
T1819	-0.558792	-0.533257	0.772406	d__Bacteria;p__Bacteroidota;c__Bacteroidia;o__Bacteroidales;f__Bacteroidaceae;g__Bacteroides;s__
T1917	0.756207	0.148964	0.770739	d__Bacteria;p__Bacteroidota;c__Bacteroidia;o__Bacteroidales;f__Bacteroidaceae;g__UBA1189;s__
T1741	0.651661	-0.410865	0.770371	d__Bacteria;p__Bacillota_B;c__;o__;f__;g__;s__
T2514	-0.509051	-0.573397	0.766757	d__Bacteria;p__Pseudomonadota;c__Gammaproteobacteria;o__Enterobacterales;f__Enterobacteriaceae;g__Escherichia;s__Escherichia coli
T1498	0.753723	0.13264	0.765305	d__Bacteria;p__Bacillota_A;c__Clostridia;o__Oscillospirales;f__Ruminococcaceae;g__Ruminococcus;s__
T0646	-0.4312	0.632126	0.76519	d__Bacteria;p__Bacillota_A;c__Clostridia;o__Lachnospirales;f__Lachnospiraceae;g__14-2;s__
T0930	0.734916	0.212608	0.765052	d__Bacteria;p__Bacillota_A;c__Clostridia;o__Lachnospirales;f__Lachnospiraceae;g__SIG299;s__
T2513	-0.411048	-0.643571	0.763639	d__Bacteria;p__Pseudomonadota;c__Gammaproteobacteria;o__Enterobacterales;f__Enterobacteriaceae;g__Escherichia;s__
T2124	0.762229	0.0458988	0.763609	d__Bacteria;p__Bacteroidota;c__Bacteroidia;o__Bacteroidales;f__UBA932;g__Coprenecus;s__
T1688	0.744115	-0.139537	0.757085	d__Bacteria;p__Bacillota_A;c__Clostridia;o__UBA1381;f__;g__;s__
T1417	0.731595	0.149735	0.746761	d__Bacteria;p__Bacillota_A;c__Clostridia;o__Oscillospirales;f__Ruminococcaceae;g__CAG-115;s__
T2515	-0.393822	-0.634395	0.746694	d__Bacteria;p__Pseudomonadota;c__Gammaproteobacteria;o__Enterobacterales;f__Enterobacteriaceae;g__Escherichia;s__Escherichia fergusonii
T1027	0.703148	-0.219981	0.736755	d__Bacteria;p__Bacillota_A;c__Clostridia;o__Oscillospirales;f__Acutalibacteraceae;g__CAG-488;s__
T1705	0.718954	0.159663	0.73647	d__Bacteria;p__Bacillota_A;c__Clostridia;o__UBA1381;f__UBA1381;g__UBA1738;s__
T1896	0.718675	-0.159568	0.736176	d__Bacteria;p__Bacteroidota;c__Bacteroidia;o__Bacteroidales;f__Bacteroidaceae;g__Prevotella;s__Prevotella sp017410365
T1979	0.711335	-0.129555	0.723037	d__Bacteria;p__Bacteroidota;c__Bacteroidia;o__Bacteroidales;f__Muribaculaceae;g__CAG-873;s__
T1152	0.720249	0.0359027	0.721143	d__Bacteria;p__Bacillota_A;c__Clostridia;o__Oscillospirales;f__CAG-272;g__CAG-272;s__
T1882	0.720711	0.0106619	0.720789	d__Bacteria;p__Bacteroidota;c__Bacteroidia;o__Bacteroidales;f__Bacteroidaceae;g__Phocaeicola;s__Phocaeicola sp017416735
T1513	0.129899	0.704381	0.716258	d__Bacteria;p__Bacillota_A;c__Clostridia;o__Oscillospirales;f__Ruminococcaceae;g__Ruminococcus_C;s__
T0041	0.681823	0.217363	0.715632	d__Archaea;p__Thermoproteota;c__;o__;f__;g__;s__
T2518	-0.296108	-0.649634	0.713936	d__Bacteria;p__Pseudomonadota;c__Gammaproteobacteria;o__Enterobacterales;f__Enterobacteriaceae;g__Escherichia;s__Escherichia sp005843885
T1874	-0.632953	-0.32496	0.711497	d__Bacteria;p__Bacteroidota;c__Bacteroidia;o__Bacteroidales;f__Bacteroidaceae;g__Phocaeicola;s__Phocaeicola dorei
T0987	0.63269	0.321702	0.70978	d__Bacteria;p__Bacillota_A;c__Clostridia;o__Lachnospirales;f__Lachnospiraceae;g__Wujia;s__
T1859	0.524905	0.475805	0.70846	d__Bacteria;p__Bacteroidota;c__Bacteroidia;o__Bacteroidales;f__Bacteroidaceae;g__Mediterranea;s__
T0570	0.564317	0.423841	0.705758	d__Bacteria;p__Bacillota_A;c__Clostridia;o__Christensenellales;f__UBA1242;g__Onthoplasma;s__
T1490	0.673165	-0.211463	0.705598	d__Bacteria;p__Bacillota_A;c__Clostridia;o__Oscillospirales;f__Ruminococcaceae;g__Ruminiclostridium_E;s__
T2251	0.607752	0.351312	0.701985	d__Bacteria;p__Cyanobacteriota;c__Vampirovibrionia;o__Gastranaerophilales;f__RUG14156;g__RUG14156;s__
T0942	0.692479	0.0814787	0.697256	d__Bacteria;p__Bacillota_A;c__Clostridia;o__Lachnospirales;f__Lachnospiraceae;g__UBA1066;s__
T2758	-0.421952	0.552889	0.695507	d__Bacteria;p__Verrucomicrobiota;c__Verrucomicrobiae;o__Verrucomicrobiales;f__Akkermansiaceae;g__Akkermansia;s__Akkermansia sp021200315
T0784	-0.677266	-0.145656	0.692752	d__Bacteria;p__Bacillota_A;c__Clostridia;o__Lachnospirales;f__Lachnospiraceae;g__Enterocloster;s__
T1312	0.673005	0.145116	0.688472	d__Bacteria;p__Bacillota_A;c__Clostridia;o__Oscillospirales;f__Oscillospiraceae;g__HGM13010;s__
T2014	0.679264	-0.0980352	0.686302	d__Bacteria;p__Bacteroidota;c__Bacteroidia;o__Bacteroidales;f__P3;g__UBA1711;s__
T1697	0.684976	-0.00344067	0.684985	d__Bacteria;p__Bacillota_A;c__Clostridia;o__UBA1381;f__UBA1381;g__HGM11525;s__
T1621	0.640289	-0.2365	0.68257	d__Bacteria;p__Bacillota_A;c__Clostridia;o__TANB77;f__;g__;s__
T1699	0.657153	0.16573	0.677729	d__Bacteria;p__Bacillota_A;c__Clostridia;o__UBA1381;f__UBA1381;g__Ornithomonoglobus;s__
T1926	0.602953	-0.298669	0.672871	d__Bacteria;p__Bacteroidota;c__Bacteroidia;o__Bacteroidales;f__Bacteroidaceae;g__UBA4334;s__
T2345	0.505061	-0.443274	0.671996	d__Bacteria;p__Pseudomonadota;c__Alphaproteobacteria;o__RF32;f__;g__;s__
T1372	-0.42255	0.522028	0.671611	d__Bacteria;p__Bacillota_A;c__Clostridia;o__Oscillospirales;f__Oscillospiraceae;g__RGIG7114;s__RGIG7114 sp020860205
T1072	0.645656	0.152503	0.663423	d__Bacteria;p__Bacillota_A;c__Clostridia;o__Oscillospirales;f__Acutalibacteraceae;g__Ruminococcus_E;s__
T0729	0.653761	0.00723314	0.653801	d__Bacteria;p__Bacillota_A;c__Clostridia;o__Lachnospirales;f__Lachnospiraceae;g__CAG-95;s__
T0202	0.499249	-0.417802	0.651006	d__Bacteria;p__Bacillota;c__Bacilli;o__Erysipelotrichales;f__Erysipelotrichaceae;g__;s__
T0421	0.319348	0.562523	0.64685	d__Bacteria;p__Bacillota_A;c__Clostridia;o__Christensenellales;f__Borkfalkiaceae;g__Gallimonas;s__
T1791	-0.58251	-0.279358	0.646033	d__Bacteria;p__Bacillota_C;c__Negativicutes;o__Selenomonadales;f__Selenomonadaceae;g__Megamonas;s__
T0671	-0.0440282	0.642512	0.644019	d__Bacteria;p__Bacillota_A;c__Clostridia;o__Lachnospirales;f__Lachnospiraceae;g__Anaerobutyricum;s__
T2594	-0.36389	-0.524515	0.638382	d__Bacteria;p__Pseudomonadota;c__Gammaproteobacteria;o__Pseudomonadales;f__Moraxellaceae;g__Acinetobacter;s__
T1260	-0.250974	0.58604	0.637519	d__Bacteria;p__Bacillota_A;c__Clostridia;o__Oscillospirales;f__Oscillospiraceae;g__CAJOIG01;s__
T1919	0.612022	0.17541	0.636663	d__Bacteria;p__Bacteroidota;c__Bacteroidia;o__Bacteroidales;f__Bacteroidaceae;g__UBA1189;s__UBA1189 sp017465905
T0234	-0.0447533	-0.631419	0.633003	d__Bacteria;p__Bacillota;c__Bacilli;o__Lactobacillales;f__;g__;s__
T2008	0.44274	-0.450039	0.631311	d__Bacteria;p__Bacteroidota;c__Bacteroidia;o__Bacteroidales;f__P3;g__Onthomorpha;s__
T1928	0.629825	0.00374281	0.629837	d__Bacteria;p__Bacteroidota;c__Bacteroidia;o__Bacteroidales;f__Bacteroidaceae;g__UBA4372;s__
T1079	0.629205	0.0279983	0.629828	d__Bacteria;p__Bacillota_A;c__Clostridia;o__Oscillospirales;f__Acutalibacteraceae;g__SFWF01;s__
T2640	-0.544124	-0.310914	0.626688	d__Bacteria;p__Spirochaetota;c__Spirochaetia;o__Sphaerochaetales;f__Sphaerochaetaceae;g__;s__
T1329	0.566666	-0.259377	0.623207	d__Bacteria;p__Bacillota_A;c__Clostridia;o__Oscillospirales;f__Oscillospiraceae;g__Lawsonibacter;s__
T2218	0.320503	0.533302	0.6222	d__Bacteria;p__Cyanobacteriota;c__Vampirovibrionia;o__Gastranaerophilales;f__Gastranaerophilaceae;g__Avigastranaerophilus;s__
T2347	0.492128	-0.379739	0.621605	d__Bacteria;p__Pseudomonadota;c__Alphaproteobacteria;o__RF32;f__CAG-239;g__;s__
T0324	0.617462	-0.0588351	0.620259	d__Bacteria;p__Bacillota;c__Bacilli;o__RF39;f__UBA660;g__Coprovivens;s__
T0635	-0.350519	0.510311	0.619097	d__Bacteria;p__Bacillota_A;c__Clostridia;o__Lachnospirales;f__CAG-274;g__JAJQCI01;s__
T0727	0.610673	0.093826	0.617839	d__Bacteria;p__Bacillota_A;c__Clostridia;o__Lachnospirales;f__Lachnospiraceae;g__CAG-791;s__
T1236	0.60257	0.126794	0.615766	d__Bacteria;p__Bacillota_A;c__Clostridia;o__Oscillospirales;f__CAG-382;g__UBA1752;s__
T0114	-0.491356	-0.369651	0.614876	d__Bacteria;p__Actinomycetota;c__Coriobacteriia;o__Coriobacteriales;f__Coriobacteriaceae;g__Collinsella;s__
T2444	-0.550439	0.271211	0.613627	d__Bacteria;p__Pseudomonadota;c__Gammaproteobacteria;o__Burkholderiales;f__Burkholderiaceae_A;g__;s__
T1126	0.608603	-0.0733046	0.613002	d__Bacteria;p__Bacillota_A;c__Clostridia;o__Oscillospirales;f__Butyricicoccaceae;g__;s__
T1201	0.551016	0.261598	0.609961	d__Bacteria;p__Bacillota_A;c__Clostridia;o__Oscillospirales;f__CAG-272;g__SIG673;s__
T2313	0.492366	-0.357863	0.608679	d__Bacteria;p__Patescibacteria;c__;o__;f__;g__;s__
T2697	0.592404	-0.132896	0.607128	d__Bacteria;p__Verrucomicrobiota;c__Kiritimatiellia;o__RFP12;f__UBA1067;g__;s__
T1629	0.516532	-0.318177	0.606665	d__Bacteria;p__Bacillota_A;c__Clostridia;o__TANB77;f__CAG-508;g__;s__
T2339	0.248114	-0.552106	0.605295	d__Bacteria;p__Pseudomonadota;c__Alphaproteobacteria;o__;f__;g__;s__
T0630	-0.438264	0.417107	0.605024	d__Bacteria;p__Bacillota_A;c__Clostridia;o__Lachnospirales;f__CAG-274;g__;s__
T1388	-0.203938	0.560685	0.596622	d__Bacteria;p__Bacillota_A;c__Clostridia;o__Oscillospirales;f__Oscillospiraceae;g__UMGS1766;s__
T0191	-0.344869	0.484118	0.594395	d__Bacteria;p__Bacillota;c__Bacilli;o__Erysipelotrichales;f__Coprobacillaceae;g__JAJQDJ01;s__
T0653	0.570183	0.153648	0.590522	d__Bacteria;p__Bacillota_A;c__Clostridia;o__Lachnospirales;f__Lachnospiraceae;g__Acetatifactor;s__
T1631	0.487302	-0.330741	0.588942	d__Bacteria;p__Bacillota_A;c__Clostridia;o__TANB77;f__CAG-508;g__CAG-269;s__
T0775	0.554626	0.196112	0.588277	d__Bacteria;p__Bacillota_A;c__Clostridia;o__Lachnospirales;f__Lachnospiraceae;g__Copromonas;s__
T1584	0.586863	-0.0359881	0.587966	d__Bacteria;p__Bacillota_A;c__Clostridia;o__Peptostreptococcales;f__Anaerovoracaceae;g__Fimisoma;s__
T2318	0.513073	-0.286762	0.587773	d__Bacteria;p__Patescibacteria;c__Saccharimonadia;o__Saccharimonadales;f__Nanosyncoccaceae;g__;s__
T0571	0.402276	0.426729	0.58645	d__Bacteria;p__Bacillota_A;c__Clostridia;o__Christensenellales;f__UBA1242;g__RGIG1681;s__
T2642	-0.538925	-0.230189	0.586026	d__Bacteria;p__Spirochaetota;c__Spirochaetia;o__Sphaerochaetales;f__Sphaerochaetaceae;g__Ornithospirochaeta;s__
T1238	0.57197	0.126913	0.585881	d__Bacteria;p__Bacillota_A;c__Clostridia;o__Oscillospirales;f__CAG-382;g__UMGS1387;s__
T1708	0.583334	0.0079517	0.583388	d__Bacteria;p__Bacillota_A;c__Clostridia;o__UBA1381;f__UBA9506;g__;s__
T2641	-0.542279	-0.214972	0.583335	d__Bacteria;p__Spirochaetota;c__Spirochaetia;o__Sphaerochaetales;f__Sphaerochaetaceae;g__Bullifex;s__
T1472	0.571788	0.106952	0.581705	d__Bacteria;p__Bacillota_A;c__Clostridia;o__Oscillospirales;f__Ruminococcaceae;g__Negativibacillus;s__
T0807	-0.3112	0.486384	0.577421	d__Bacteria;p__Bacillota_A;c__Clostridia;o__Lachnospirales;f__Lachnospiraceae;g__Eubacterium_I;s__Eubacterium_I sp021204085
T1573	0.57718	-0.00907806	0.577251	d__Bacteria;p__Bacillota_A;c__Clostridia;o__Peptostreptococcales;f__Anaerovoracaceae;g__;s__
T2221	0.533109	0.22119	0.577174	d__Bacteria;p__Cyanobacteriota;c__Vampirovibrionia;o__Gastranaerophilales;f__Gastranaerophilaceae;g__CAG-196;s__
T0265	-0.171975	-0.54997	0.576232	d__Bacteria;p__Bacillota;c__Bacilli;o__Lactobacillales;f__Streptococcaceae;g__Streptococcus;s__
T1846	-0.395039	-0.413093	0.571578	d__Bacteria;p__Bacteroidota;c__Bacteroidia;o__Bacteroidales;f__Bacteroidaceae;g__Bacteroides;s__Bacteroides uniformis
T2693	0.563155	-0.0662873	0.567042	d__Bacteria;p__Verrucomicrobiota;c__Kiritimatiellia;o__RFP12;f__;g__;s__
T2589	-0.431801	-0.367157	0.566795	d__Bacteria;p__Pseudomonadota;c__Gammaproteobacteria;o__Pseudomonadales;f__;g__;s__
T0970	-0.279357	0.492987	0.566636	d__Bacteria;p__Bacillota_A;c__Clostridia;o__Lachnospirales;f__Lachnospiraceae;g__UBA4292;s__
T2370	0.565284	0.0050045	0.565306	d__Bacteria;p__Pseudomonadota;c__Alphaproteobacteria;o__RF32;f__UBA3637;g__;s__
T0772	-0.339729	0.446823	0.561308	d__Bacteria;p__Bacillota_A;c__Clostridia;o__Lachnospirales;f__Lachnospiraceae;g__Coprococcus;s__
T1733	0.43693	0.347773	0.558439	d__Bacteria;p__Bacillota_A;c__Clostridia;o__UMGS1883;f__UMGS1883;g__;s__
T2015	0.498239	-0.241108	0.553512	d__Bacteria;p__Bacteroidota;c__Bacteroidia;o__Bacteroidales;f__Paludibacteraceae;g__;s__
T0867	-0.42184	0.356762	0.552474	d__Bacteria;p__Bacillota_A;c__Clostridia;o__Lachnospirales;f__Lachnospiraceae;g__Mediterraneibacter;s__
T0566	0.343182	0.431975	0.551703	d__Bacteria;p__Bacillota_A;c__Clostridia;o__Christensenellales;f__UBA1242;g__Caccovivens;s__
T0598	-0.113373	-0.538783	0.550582	d__Bacteria;p__Bacillota_A;c__Clostridia;o__Clostridiales;f__Clostridiaceae;g__;s__
T0718	0.460238	0.301323	0.550104	d__Bacteria;p__Bacillota_A;c__Clostridia;o__Lachnospirales;f__Lachnospiraceae;g__CAG-590;s__
T2271	0.543263	0.0763988	0.548608	d__Bacteria;p__Desulfobacterota;c__Desulfovibrionia;o__Desulfovibrionales;f__Desulfovibrionaceae;g__Mailhella;s__
T1944	0.548016	0.0253313	0.548601	d__Bacteria;p__Bacteroidota;c__Bacteroidia;o__Bacteroidales;f__Barnesiellaceae;g__Barnesiella;s__
T0903	-0.284686	0.468182	0.547942	d__Bacteria;p__Bacillota_A;c__Clostridia;o__Lachnospirales;f__Lachnospiraceae;g__RGIG6307;s__RGIG6307 sp021200995
T2122	0.531176	-0.061056	0.534674	d__Bacteria;p__Bacteroidota;c__Bacteroidia;o__Bacteroidales;f__UBA932;g__;s__
T0027	0.52928	0.0673879	0.533553	d__Archaea;p__Nanoarchaeota;c__Nanoarchaeia;o__;f__;g__;s__
T1223	0.483851	0.223276	0.532883	d__Bacteria;p__Bacillota_A;c__Clostridia;o__Oscillospirales;f__CAG-272;g__UMGS731;s__
T0978	-0.294701	0.443746	0.532691	d__Bacteria;p__Bacillota_A;c__Clostridia;o__Lachnospirales;f__Lachnospiraceae;g__Ventrimonas;s__Ventrimonas sp021202925
T1274	0.516925	0.125106	0.531849	d__Bacteria;p__Bacillota_A;c__Clostridia;o__Oscillospirales;f__Oscillospiraceae;g__Enterenecus;s__
T2247	0.337981	0.408036	0.529835	d__Bacteria;p__Cyanobacteriota;c__Vampirovibrionia;o__Gastranaerophilales;f__RUG14156;g__;s__
T0205	0.480974	0.215481	0.527037	d__Bacteria;p__Bacillota;c__Bacilli;o__Erysipelotrichales;f__Erysipelotrichaceae;g__Bulleidia;s__
T1177	0.484433	0.200265	0.524195	d__Bacteria;p__Bacillota_A;c__Clostridia;o__Oscillospirales;f__CAG-272;g__QALR01;s__
T0976	-0.277677	0.44042	0.520647	d__Bacteria;p__Bacillota_A;c__Clostridia;o__Lachnospirales;f__Lachnospiraceae;g__Ventrimonas;s__Ventrimonas sp020860565
T0620	0.519021	0.0408701	0.520628	d__Bacteria;p__Bacillota_A;c__Clostridia;o__Lachnospirales;f__Anaerotignaceae;g__;s__
T2680	-0.451447	0.25762	0.519781	d__Bacteria;p__Synergistota;c__Synergistia;o__Synergistales;f__Synergistaceae;g__;s__
T1325	-0.3192	0.408635	0.518528	d__Bacteria;p__Bacillota_A;c__Clostridia;o__Oscillospirales;f__Oscillospiraceae;g__JAJQCF01;s__JAJQCF01 sp021202845
T0056	0.348086	-0.382999	0.517544	d__Bacteria;p__Actinomycetota;c__Actinomycetia;o__;f__;g__;s__
T0948	-0.167596	0.488695	0.516634	d__Bacteria;p__Bacillota_A;c__Clostridia;o__Lachnospirales;f__Lachnospiraceae;g__UBA2868;s__
T2023	0.503585	0.112752	0.516054	d__Bacteria;p__Bacteroidota;c__Bacteroidia;o__Bacteroidales;f__Paludibacteraceae;g__RF16;s__RF16 sp015061165
T2216	0.40153	0.322666	0.515111	d__Bacteria;p__Cyanobacteriota;c__Vampirovibrionia;o__Gastranaerophilales;f__;g__;s__
T2679	-0.394106	0.330217	0.514162	d__Bacteria;p__Synergistota;c__Synergistia;o__Synergistales;f__Dethiosulfovibrionaceae;g__Pyramidobacter;s__
T0958	-0.288033	0.42321	0.511928	d__Bacteria;p__Bacillota_A;c__Clostridia;o__Lachnospirales;f__Lachnospiraceae;g__UBA3305;s__
T1990	-0.32947	-0.391529	0.511708	d__Bacteria;p__Bacteroidota;c__Bacteroidia;o__Bacteroidales;f__Muribaculaceae;g__Limisoma;s__
T1728	0.473244	0.18873	0.509489	d__Bacteria;p__Bacillota_A;c__Clostridia;o__UMGS1883;f__;g__;s__
T0413	0.391096	0.323775	0.507726	d__Bacteria;p__Bacillota_A;c__Clostridia;o__Christensenellales;f__Borkfalkiaceae;g__;s__
T1597	0.490493	0.131108	0.507713	d__Bacteria;p__Bacillota_A;c__Clostridia;o__Peptostreptococcales;f__Anaerovoracaceae;g__RUG099;s__
T0633	-0.435697	0.258605	0.506664	d__Bacteria;p__Bacillota_A;c__Clostridia;o__Lachnospirales;f__CAG-274;g__Gallispira;s__
T0444	0.355536	-0.360465	0.506302	d__Bacteria;p__Bacillota_A;c__Clostridia;o__Christensenellales;f__CAG-138;g__;s__
T2434	-0.430166	0.266536	0.506048	d__Bacteria;p__Pseudomonadota;c__Gammaproteobacteria;o__Burkholderiales;f__Burkholderiaceae;g__Oxalobacter;s__
T0512	0.485141	0.142188	0.505549	d__Bacteria;p__Bacillota_A;c__Clostridia;o__Christensenellales;f__CAG-74;g__UBA11524;s__UBA11524 sp017397765
T1735	-0.256626	0.431017	0.50163	d__Bacteria;p__Bacillota_A;c__Clostridia;o__UMGS1883;f__UMGS1883;g__JAJQCX01;s__
T0911	0.444928	0.231488	0.501545	d__Bacteria;p__Bacillota_A;c__Clostridia;o__Lachnospirales;f__Lachnospiraceae;g__Roseburia;s__
T2577	-0.272624	-0.420748	0.501351	d__Bacteria;p__Pseudomonadota;c__Gammaproteobacteria;o__Enterobacterales_A;f__Succinivibrionaceae;g__Succinivibrio;s__
T1960	-0.48587	-0.120081	0.500489	d__Bacteria;p__Bacteroidota;c__Bacteroidia;o__Bacteroidales;f__Marinifilaceae;g__;s__
T2062	0.477588	-0.143424	0.498659	d__Bacteria;p__Bacteroidota;c__Bacteroidia;o__Bacteroidales;f__Rikenellaceae;g__Alistipes;s__Alistipes sp017442365
T1943	0.434787	-0.244135	0.49864	d__Bacteria;p__Bacteroidota;c__Bacteroidia;o__Bacteroidales;f__Barnesiellaceae;g__;s__
T1872	0.402752	-0.289676	0.496106	d__Bacteria;p__Bacteroidota;c__Bacteroidia;o__Bacteroidales;f__Bacteroidaceae;g__Phocaeicola;s__
T1322	-0.245244	0.428962	0.494119	d__Bacteria;p__Bacillota_A;c__Clostridia;o__Oscillospirales;f__Oscillospiraceae;g__JAJQBJ01;s__
T0273	0.448291	0.200836	0.491223	d__Bacteria;p__Bacillota;c__Bacilli;o__ML615J-28;f__CAG-313;g__;s__
T1185	0.478813	0.0986451	0.488869	d__Bacteria;p__Bacillota_A;c__Clostridia;o__Oscillospirales;f__CAG-272;g__RGIG3925;s__
T1656	0.462944	0.146167	0.485471	d__Bacteria;p__Bacillota_A;c__Clostridia;o__TANB77;f__CAG-508;g__Scatovivens;s__
T0792	0.343572	0.336987	0.48125	d__Bacteria;p__Bacillota_A;c__Clostridia;o__Lachnospirales;f__Lachnospiraceae;g__Eubacterium_F;s__
T1457	-0.382626	-0.290578	0.480456	d__Bacteria;p__Bacillota_A;c__Clostridia;o__Oscillospirales;f__Ruminococcaceae;g__Gemmiger;s__
T2321	-0.227727	-0.421909	0.479444	d__Bacteria;p__Patescibacteria;c__Saccharimonadia;o__Saccharimonadales;f__Nanosyncoccaceae;g__UBA2834;s__UBA2834 sp004561445
T0698	0.322834	0.354247	0.479283	d__Bacteria;p__Bacillota_A;c__Clostridia;o__Lachnospirales;f__Lachnospiraceae;g__Butyrivibrio;s__
T2650	0.398951	-0.263485	0.478107	d__Bacteria;p__Spirochaetota;c__Spirochaetia;o__Treponematales;f__Treponemataceae;g__;s__
T1867	0.463026	0.115189	0.477139	d__Bacteria;p__Bacteroidota;c__Bacteroidia;o__Bacteroidales;f__Bacteroidaceae;g__Paraprevotella;s__
T0158	0.26203	-0.398458	0.476894	d__Bacteria;p__Bacillota;c__Bacilli;o__Bacillales;f__;g__;s__
T2677	-0.45487	0.142376	0.476631	d__Bacteria;p__Synergistota;c__Synergistia;o__Synergistales;f__;g__;s__
T0696	0.172052	0.444424	0.476566	d__Bacteria;p__Bacillota_A;c__Clostridia;o__Lachnospirales;f__Lachnospiraceae;g__Butyribacter;s__
T0518	0.461346	0.114674	0.475384	d__Bacteria;p__Bacillota_A;c__Clostridia;o__Christensenellales;f__CAG-74;g__UBA11524;s__UBA11524 sp900769075
T1199	0.425766	0.211025	0.475193	d__Bacteria;p__Bacillota_A;c__Clostridia;o__Oscillospirales;f__CAG-272;g__SIG644;s__
T0599	-0.122228	-0.459037	0.475032	d__Bacteria;p__Bacillota_A;c__Clostridia;o__Clostridiales;f__Clostridiaceae;g__Clostridium;s__
T0802	-0.366599	0.301399	0.474591	d__Bacteria;p__Bacillota_A;c__Clostridia;o__Lachnospirales;f__Lachnospiraceae;g__Eubacterium_I;s__Eubacterium_I sp001941025
T2315	0.316213	-0.352305	0.473402	d__Bacteria;p__Patescibacteria;c__Saccharimonadia;o__Saccharimonadales;f__;g__;s__
T2075	-0.4702	-0.0537449	0.473262	d__Bacteria;p__Bacteroidota;c__Bacteroidia;o__Bacteroidales;f__Rikenellaceae;g__Alistipes_A;s__
T0483	0.472797	-0.0168896	0.473099	d__Bacteria;p__Bacillota_A;c__Clostridia;o__Christensenellales;f__CAG-74;g__Faecivicinus;s__
T1792	-0.428474	-0.196598	0.471424	d__Bacteria;p__Bacillota_C;c__Negativicutes;o__Selenomonadales;f__Selenomonadaceae;g__Megamonas;s__Megamonas funiformis
T1736	-0.237956	0.40651	0.471034	d__Bacteria;p__Bacillota_A;c__Clostridia;o__UMGS1883;f__UMGS1883;g__JAJQCX01;s__JAJQCX01 sp021202495
T2658	0.335813	-0.330146	0.470921	d__Bacteria;p__Spirochaetota;c__Spirochaetia;o__Treponematales;f__Treponemataceae;g__Treponema_D;s__
T0338	0.461006	-0.0954822	0.47079	d__Bacteria;p__Bacillota;c__Bacilli;o__RF39;f__UBA660;g__JAEDES01;s__
T0360	0.46976	-0.0306821	0.470761	d__Bacteria;p__Bacillota;c__Bacilli;o__RF39;f__UBA660;g__RUG705;s__
T1187	0.425401	0.199099	0.469688	d__Bacteria;p__Bacillota_A;c__Clostridia;o__Oscillospirales;f__CAG-272;g__RGIG3994;s__
T2259	-0.466114	0.0537336	0.469201	d__Bacteria;p__Desulfobacterota;c__Desulfovibrionia;o__Desulfovibrionales;f__Desulfovibrionaceae;g__Bilophila;s__
T2718	0.406642	0.233895	0.46911	d__Bacteria;p__Verrucomicrobiota;c__Lentisphaeria;o__Victivallales;f__UBA1829;g__SIG77;s__
T1674	0.459811	-0.0789109	0.466533	d__Bacteria;p__Bacillota_A;c__Clostridia;o__TANB77;f__UBA1234;g__;s__
T0470	0.442607	0.145851	0.466019	d__Bacteria;p__Bacillota_A;c__Clostridia;o__Christensenellales;f__CAG-314;g__Fimimonas;s__
T1263	-0.244185	0.395057	0.464431	d__Bacteria;p__Bacillota_A;c__Clostridia;o__Oscillospirales;f__Oscillospiraceae;g__CAJOIG01;s__CAJOIG01 sp021203045
T1890	0.176054	-0.425083	0.460099	d__Bacteria;p__Bacteroidota;c__Bacteroidia;o__Bacteroidales;f__Bacteroidaceae;g__Prevotella;s__
T2626	-0.261657	-0.378269	0.459948	d__Bacteria;p__Pseudomonadota;c__Gammaproteobacteria;o__Xanthomonadales;f__Xanthomonadaceae;g__;s__
T0873	-0.345528	0.300971	0.458228	d__Bacteria;p__Bacillota_A;c__Clostridia;o__Lachnospirales;f__Lachnospiraceae;g__Merdisoma;s__
T0057	0.132341	-0.43804	0.457594	d__Bacteria;p__Actinomycetota;c__Actinomycetia;o__Actinomycetales;f__;g__;s__
T2217	0.346076	0.296074	0.455443	d__Bacteria;p__Cyanobacteriota;c__Vampirovibrionia;o__Gastranaerophilales;f__Gastranaerophilaceae;g__;s__
T1912	0.451481	0.0516742	0.454428	d__Bacteria;p__Bacteroidota;c__Bacteroidia;o__Bacteroidales;f__Bacteroidaceae;g__RGIG8745;s__
T1555	0.447418	0.0613855	0.451609	d__Bacteria;p__Bacillota_A;c__Clostridia;o__Oscillospirales;f__SIG627;g__;s__
T2140	0.451039	-0.00206668	0.451044	d__Bacteria;p__Bacteroidota;c__Bacteroidia;o__Bacteroidales;f__UBA932;g__Cryptobacteroides;s__Cryptobacteroides sp017630215
T2097	-0.387348	-0.230429	0.450706	d__Bacteria;p__Bacteroidota;c__Bacteroidia;o__Bacteroidales;f__Tannerellaceae;g__;s__
T1485	0.438443	0.102332	0.450227	d__Bacteria;p__Bacillota_A;c__Clostridia;o__Oscillospirales;f__Ruminococcaceae;g__RGIG8773;s__
T0817	-0.377612	-0.243836	0.449496	d__Bacteria;p__Bacillota_A;c__Clostridia;o__Lachnospirales;f__Lachnospiraceae;g__Fimimorpha;s__
T1202	0.410412	0.175826	0.44649	d__Bacteria;p__Bacillota_A;c__Clostridia;o__Oscillospirales;f__CAG-272;g__SIG693;s__
T0113	-0.386601	-0.222205	0.44591	d__Bacteria;p__Actinomycetota;c__Coriobacteriia;o__Coriobacteriales;f__Coriobacteriaceae;g__;s__
T1860	0.424199	0.131275	0.444047	d__Bacteria;p__Bacteroidota;c__Bacteroidia;o__Bacteroidales;f__Bacteroidaceae;g__Mediterranea;s__Mediterranea massiliensis_B
T0005	0.421385	-0.135867	0.442748	d__Archaea;p__Halobacteriota;c__Methanomicrobia;o__Methanomicrobiales;f__Methanocorpusculaceae;g__Methanocorpusculum;s__
T1324	-0.273238	0.348362	0.442735	d__Bacteria;p__Bacillota_A;c__Clostridia;o__Oscillospirales;f__Oscillospiraceae;g__JAJQCF01;s__
T2153	-0.326365	0.298617	0.442364	d__Bacteria;p__Bacteroidota;c__Bacteroidia;o__Bacteroidales;f__W3P20-009;g__W3P20-009;s__
T1783	-0.368494	-0.244129	0.442026	d__Bacteria;p__Bacillota_C;c__Negativicutes;o__Selenomonadales;f__;g__;s__
T2464	-0.314365	-0.309009	0.440808	d__Bacteria;p__Pseudomonadota;c__Gammaproteobacteria;o__Burkholderiales;f__Burkholderiaceae_B;g__Comamonas;s__
T1195	0.439599	0.0270519	0.44043	d__Bacteria;p__Bacillota_A;c__Clostridia;o__Oscillospirales;f__CAG-272;g__RUG11130;s__
T1695	0.437627	0.00971829	0.437735	d__Bacteria;p__Bacillota_A;c__Clostridia;o__UBA1381;f__UBA1381;g__CAKSFT01;s__
T1134	-0.2007	0.388851	0.43759	d__Bacteria;p__Bacillota_A;c__Clostridia;o__Oscillospirales;f__Butyricicoccaceae;g__Butyricicoccus_A;s__
T1590	0.394296	-0.188794	0.437165	d__Bacteria;p__Bacillota_A;c__Clostridia;o__Peptostreptococcales;f__Anaerovoracaceae;g__Lentihominibacter;s__
T0937	-0.227223	0.372939	0.436708	d__Bacteria;p__Bacillota_A;c__Clostridia;o__Lachnospirales;f__Lachnospiraceae;g__SIG308;s__
T1233	0.431994	0.0586647	0.43596	d__Bacteria;p__Bacillota_A;c__Clostridia;o__Oscillospirales;f__CAG-382;g__SIG636;s__
T0224	0.431904	0.0484959	0.434618	d__Bacteria;p__Bacillota;c__Bacilli;o__Erysipelotrichales;f__Erysipelotrichaceae;g__RGIG1896;s__
T1167	-0.219083	0.374652	0.434006	d__Bacteria;p__Bacillota_A;c__Clostridia;o__Oscillospirales;f__CAG-272;g__DTU064;s__
T2129	-0.193908	-0.387964	0.433724	d__Bacteria;p__Bacteroidota;c__Bacteroidia;o__Bacteroidales;f__UBA932;g__Cryptobacteroides;s__Cryptobacteroides sp000433355
T1989	-0.326113	0.284596	0.432833	d__Bacteria;p__Bacteroidota;c__Bacteroidia;o__Bacteroidales;f__Muribaculaceae;g__JAJPXC01;s__JAJPXC01 sp021205635
T0060	-0.299278	-0.311973	0.432313	d__Bacteria;p__Actinomycetota;c__Actinomycetia;o__Actinomycetales;f__Bifidobacteriaceae;g__Bifidobacterium;s__
T0840	0.365707	0.223985	0.428849	d__Bacteria;p__Bacillota_A;c__Clostridia;o__Lachnospirales;f__Lachnospiraceae;g__JAKSRN01;s__
T1721	0.421335	0.0773552	0.428377	d__Bacteria;p__Bacillota_A;c__Clostridia;o__UMGS1810;f__UMGS1810;g__SIG455;s__
T1682	0.427565	0.0221995	0.428141	d__Bacteria;p__Bacillota_A;c__Clostridia;o__UBA1212;f__;g__;s__
T1064	0.420676	-0.0782051	0.427884	d__Bacteria;p__Bacillota_A;c__Clostridia;o__Oscillospirales;f__Acutalibacteraceae;g__RUG420;s__
T0574	0.376451	0.20052	0.426525	d__Bacteria;p__Bacillota_A;c__Clostridia;o__Christensenellales;f__UBA1242;g__UBA11490;s__
T1002	0.426427	-0.000194505	0.426427	d__Bacteria;p__Bacillota_A;c__Clostridia;o__Monoglobales;f__Firm-18;g__UBA1775;s__
T0455	-0.216395	-0.367254	0.426265	d__Bacteria;p__Bacillota_A;c__Clostridia;o__Christensenellales;f__CAG-138;g__Phil1;s__Phil1 sp001940855
T1323	-0.2416	0.350574	0.425761	d__Bacteria;p__Bacillota_A;c__Clostridia;o__Oscillospirales;f__Oscillospiraceae;g__JAJQBJ01;s__JAJQBJ01 sp021203345
T1535	0.335483	0.260844	0.424957	d__Bacteria;p__Bacillota_A;c__Clostridia;o__Oscillospirales;f__Ruminococcaceae;g__UBA3855;s__
T0702	0.422363	-0.00582132	0.422403	d__Bacteria;p__Bacillota_A;c__Clostridia;o__Lachnospirales;f__Lachnospiraceae;g__CAG-194;s__
T1622	0.401255	-0.130889	0.422063	d__Bacteria;p__Bacillota_A;c__Clostridia;o__TANB77;f__CAG-465;g__;s__
T0751	-0.27163	0.316353	0.416968	d__Bacteria;p__Bacillota_A;c__Clostridia;o__Lachnospirales;f__Lachnospiraceae;g__Choladousia;s__Choladousia sp020859985
T1121	0.413467	0.0491046	0.416372	d__Bacteria;p__Bacillota_A;c__Clostridia;o__Oscillospirales;f__Acutalibacteraceae;g__UMGS172;s__
T1545	-0.221862	0.351661	0.415798	d__Bacteria;p__Bacillota_A;c__Clostridia;o__Oscillospirales;f__Ruminococcaceae;g__UMGS1601;s__UMGS1601 sp021199305
T0003	0.345735	-0.229125	0.414766	d__Archaea;p__Halobacteriota;c__;o__;f__;g__;s__
T1116	0.412524	-0.0398787	0.414447	d__Bacteria;p__Bacillota_A;c__Clostridia;o__Oscillospirales;f__Acutalibacteraceae;g__UMGS1279;s__
T2696	0.391026	0.134676	0.413568	d__Bacteria;p__Verrucomicrobiota;c__Kiritimatiellia;o__RFP12;f__JAAYLN01;g__RGIG5952;s__
T2428	-0.37468	0.174689	0.413402	d__Bacteria;p__Pseudomonadota;c__Gammaproteobacteria;o__Burkholderiales;f__Burkholderiaceae;g__;s__
T2730	0.334411	-0.242984	0.413366	d__Bacteria;p__Verrucomicrobiota;c__Verrucomicrobiae;o__;f__;g__;s__
T0979	-0.226512	0.345082	0.412782	d__Bacteria;p__Bacillota_A;c__Clostridia;o__Lachnospirales;f__Lachnospiraceae;g__Ventrimonas;s__Ventrimonas sp021204025
T1850	0.400544	0.0990366	0.412606	d__Bacteria;p__Bacteroidota;c__Bacteroidia;o__Bacteroidales;f__Bacteroidaceae;g__HGM04593;s__
T1544	-0.219953	0.347173	0.410984	d__Bacteria;p__Bacillota_A;c__Clostridia;o__Oscillospirales;f__Ruminococcaceae;g__UMGS1601;s__
T1650	-0.213914	0.34931	0.409605	d__Bacteria;p__Bacillota_A;c__Clostridia;o__TANB77;f__CAG-508;g__JAAWPK01;s__
T1526	-0.365123	-0.176023	0.405338	d__Bacteria;p__Bacillota_A;c__Clostridia;o__Oscillospirales;f__Ruminococcaceae;g__Ruthenibacterium;s__
T0170	0.0743921	-0.395023	0.401966	d__Bacteria;p__Bacillota;c__Bacilli;o__Bacillales;f__Planococcaceae;g__;s__
T1837	-0.339957	-0.213815	0.401606	d__Bacteria;p__Bacteroidota;c__Bacteroidia;o__Bacteroidales;f__Bacteroidaceae;g__Bacteroides;s__Bacteroides rodentium
T1438	-0.230133	0.328019	0.400696	d__Bacteria;p__Bacillota_A;c__Clostridia;o__Oscillospirales;f__Ruminococcaceae;g__Faeciplasma;s__Faeciplasma sp021199795
T2102	-0.318035	-0.243696	0.400667	d__Bacteria;p__Bacteroidota;c__Bacteroidia;o__Bacteroidales;f__Tannerellaceae;g__Parabacteroides;s__Parabacteroides distasonis_A
T1761	-0.316361	-0.244613	0.3999	d__Bacteria;p__Bacillota_C;c__Negativicutes;o__Acidaminococcales;f__Acidaminococcaceae;g__CAG-266;s__
T1137	0.380341	0.120113	0.398856	d__Bacteria;p__Bacillota_A;c__Clostridia;o__Oscillospirales;f__Butyricicoccaceae;g__RGIG1902;s__
T2457	-0.358077	0.168388	0.395694	d__Bacteria;p__Pseudomonadota;c__Gammaproteobacteria;o__Burkholderiales;f__Burkholderiaceae_A;g__Sutterella;s__
T2630	-0.274586	-0.283225	0.394479	d__Bacteria;p__Pseudomonadota;c__Gammaproteobacteria;o__Xanthomonadales;f__Xanthomonadaceae;g__Stenotrophomonas;s__
T1750	0.390716	0.0524017	0.394214	d__Bacteria;p__Bacillota_B;c__Peptococcia;o__Peptococcales;f__Peptococcaceae;g__;s__
T0367	0.391077	0.0469602	0.393887	d__Bacteria;p__Bacillota;c__Bacilli;o__RF39;f__UBA660;g__UBA3789;s__
T1918	0.38316	0.0904997	0.393703	d__Bacteria;p__Bacteroidota;c__Bacteroidia;o__Bacteroidales;f__Bacteroidaceae;g__UBA1189;s__UBA1189 sp015060865
T1817	0.315234	-0.233978	0.392579	d__Bacteria;p__Bacteroidota;c__Bacteroidia;o__Bacteroidales;f__Bacteroidaceae;g__Alloprevotella;s__
T1762	-0.309907	-0.240843	0.392489	d__Bacteria;p__Bacillota_C;c__Negativicutes;o__Acidaminococcales;f__Acidaminococcaceae;g__CAG-266;s__CAG-266 sp000436095
T2564	-0.229552	-0.317765	0.392006	d__Bacteria;p__Pseudomonadota;c__Gammaproteobacteria;o__Enterobacterales_A;f__;g__;s__
T2320	0.229536	-0.317509	0.391789	d__Bacteria;p__Patescibacteria;c__Saccharimonadia;o__Saccharimonadales;f__Nanosyncoccaceae;g__UBA2834;s__
T0039	-0.0535085	0.386646	0.390331	d__Archaea;p__Thermoplasmatota;c__Thermoplasmata;o__Methanomassiliicoccales;f__Methanomethylophilaceae;g__UBA71;s__
T2166	-0.275367	-0.275907	0.38981	d__Bacteria;p__Bacteroidota;c__Bacteroidia;o__Flavobacteriales;f__;g__;s__
T0465	-0.206409	-0.330664	0.389799	d__Bacteria;p__Bacillota_A;c__Clostridia;o__Christensenellales;f__CAG-138;g__SFEL01;s__SFEL01 sp004557245
T2741	-0.307057	0.24006	0.38976	d__Bacteria;p__Verrucomicrobiota;c__Verrucomicrobiae;o__Opitutales;f__UBA953;g__Spyradosoma;s__
T0272	0.388491	0.0245253	0.389265	d__Bacteria;p__Bacillota;c__Bacilli;o__ML615J-28;f__;g__;s__
T1770	-0.387045	0.00259891	0.387054	d__Bacteria;p__Bacillota_C;c__Negativicutes;o__Acidaminococcales;f__Acidaminococcaceae;g__Phascolarctobacterium;s__Phascolarctobacterium faecium
T1151	0.384797	-0.0272605	0.385761	d__Bacteria;p__Bacillota_A;c__Clostridia;o__Oscillospirales;f__CAG-272;g__Avispirillum;s__
T2025	0.370047	0.108971	0.385758	d__Bacteria;p__Bacteroidota;c__Bacteroidia;o__Bacteroidales;f__Paludibacteraceae;g__RF16;s__RF16 sp017457295
T2461	-0.275677	-0.268583	0.384882	d__Bacteria;p__Pseudomonadota;c__Gammaproteobacteria;o__Burkholderiales;f__Burkholderiaceae_B;g__;s__
T2460	-0.303716	0.23435	0.383619	d__Bacteria;p__Pseudomonadota;c__Gammaproteobacteria;o__Burkholderiales;f__Burkholderiaceae_A;g__Turicimonas;s__
T0649	-0.157797	0.348928	0.38295	d__Bacteria;p__Bacillota_A;c__Clostridia;o__Lachnospirales;f__Lachnospiraceae;g__1XD42-69;s__
T1189	0.342242	0.167458	0.381014	d__Bacteria;p__Bacillota_A;c__Clostridia;o__Oscillospirales;f__CAG-272;g__RGIG4608;s__
T1885	-0.300474	-0.233599	0.380595	d__Bacteria;p__Bacteroidota;c__Bacteroidia;o__Bacteroidales;f__Bacteroidaceae;g__Phocaeicola;s__Phocaeicola vulgatus
T2198	-0.377467	-0.0449356	0.380133	d__Bacteria;p__Campylobacterota;c__Campylobacteria;o__Campylobacterales;f__Helicobacteraceae;g__;s__
T0392	-0.300087	0.233235	0.380067	d__Bacteria;p__Bacillota;c__Bacilli;o__RFN20;f__CAG-826;g__JAJQAP01;s__
T1281	0.329337	-0.187415	0.378929	d__Bacteria;p__Bacillota_A;c__Clostridia;o__Oscillospirales;f__Oscillospiraceae;g__Evtepia;s__
T2262	-0.375341	-0.0464029	0.378198	d__Bacteria;p__Desulfobacterota;c__Desulfovibrionia;o__Desulfovibrionales;f__Desulfovibrionaceae;g__Bilophila;s__Bilophila wadsworthia
T2659	-0.251422	-0.282096	0.377877	d__Bacteria;p__Spirochaetota;c__Spirochaetia;o__Treponematales;f__Treponemataceae;g__Treponema_D;s__Treponema_D berlinense
T0803	-0.204018	0.317687	0.377556	d__Bacteria;p__Bacillota_A;c__Clostridia;o__Lachnospirales;f__Lachnospiraceae;g__Eubacterium_I;s__Eubacterium_I sp020860185
T2613	-0.375214	-0.041874	0.377543	d__Bacteria;p__Pseudomonadota;c__Gammaproteobacteria;o__Pseudomonadales;f__Pseudomonadaceae;g__Pseudomonas_E;s__
T2427	-0.268643	0.265241	0.37752	d__Bacteria;p__Pseudomonadota;c__Gammaproteobacteria;o__Burkholderiales;f__;g__;s__
T1425	-0.371828	0.062933	0.377116	d__Bacteria;p__Bacillota_A;c__Clostridia;o__Oscillospirales;f__Ruminococcaceae;g__Faecalibacterium;s__
T0928	0.34632	0.148713	0.376899	d__Bacteria;p__Bacillota_A;c__Clostridia;o__Lachnospirales;f__Lachnospiraceae;g__SIG292;s__
T1765	0.367676	0.0774372	0.375742	d__Bacteria;p__Bacillota_C;c__Negativicutes;o__Acidaminococcales;f__Acidaminococcaceae;g__JAHHUH01;s__JAHHUH01 sp017623055
T1836	-0.260421	-0.269497	0.374764	d__Bacteria;p__Bacteroidota;c__Bacteroidia;o__Bacteroidales;f__Bacteroidaceae;g__Bacteroides;s__Bacteroides propionicigenes
T2494	-0.277707	-0.250113	0.373735	d__Bacteria;p__Pseudomonadota;c__Gammaproteobacteria;o__Enterobacterales;f__Enterobacteriaceae;g__Citrobacter;s__
T1786	-0.255508	-0.270939	0.372415	d__Bacteria;p__Bacillota_C;c__Negativicutes;o__Selenomonadales;f__Selenomonadaceae;g__;s__
T2664	0.371559	0.0230187	0.372271	d__Bacteria;p__Spirochaetota;c__Spirochaetia;o__Treponematales;f__Treponemataceae;g__Treponema_D;s__Treponema_D sp017622055
T1766	-0.300984	0.219066	0.372264	d__Bacteria;p__Bacillota_C;c__Negativicutes;o__Acidaminococcales;f__Acidaminococcaceae;g__JAJQAO01;s__
T1742	0.257186	-0.268341	0.371687	d__Bacteria;p__Bacillota_B;c__Dehalobacteriia;o__;f__;g__;s__
T2747	0.355591	-0.108111	0.371662	d__Bacteria;p__Verrucomicrobiota;c__Verrucomicrobiae;o__Verrucomicrobiales;f__Akkermansiaceae;g__;s__
T2593	-0.183653	-0.322901	0.371474	d__Bacteria;p__Pseudomonadota;c__Gammaproteobacteria;o__Pseudomonadales;f__Moraxellaceae;g__;s__
T2257	-0.368924	0.0359995	0.370677	d__Bacteria;p__Desulfobacterota;c__Desulfovibrionia;o__Desulfovibrionales;f__Desulfovibrionaceae;g__;s__
T1711	0.365347	0.0623398	0.370628	d__Bacteria;p__Bacillota_A;c__Clostridia;o__UBA1381;f__UBA9506;g__UMGS755;s__
T2333	-0.322907	0.179613	0.3695	d__Bacteria;p__Planctomycetota;c__SZUA-567;o__SZUA-567;f__SZUA-567;g__JAJBSZ01;s__
T0279	0.311117	0.196105	0.367765	d__Bacteria;p__Bacillota;c__Bacilli;o__ML615J-28;f__CAG-313;g__UBA1231;s__
T1320	-0.287784	0.228644	0.367556	d__Bacteria;p__Bacillota_A;c__Clostridia;o__Oscillospirales;f__Oscillospiraceae;g__JAJPXI01;s__JAJPXI01 sp021203885
T1256	-0.198676	-0.304978	0.363983	d__Bacteria;p__Bacillota_A;c__Clostridia;o__Oscillospirales;f__Oscillospiraceae;g__CAG-170;s__CAG-170 sp000436735
T0285	0.350019	0.0969709	0.363203	d__Bacteria;p__Bacillota;c__Bacilli;o__ML615J-28;f__CAG-698;g__;s__
T1702	0.362698	-0.00745063	0.362775	d__Bacteria;p__Bacillota_A;c__Clostridia;o__UBA1381;f__UBA1381;g__RGIG1988;s__
T0123	-0.207124	0.296625	0.361783	d__Bacteria;p__Actinomycetota;c__Coriobacteriia;o__Coriobacteriales;f__Eggerthellaceae;g__CAJFUR01;s__
T0347	-0.232476	0.277093	0.361698	d__Bacteria;p__Bacillota;c__Bacilli;o__RF39;f__UBA660;g__Onthocola_B;s__
T1519	-0.224136	0.280065	0.358711	d__Bacteria;p__Bacillota_A;c__Clostridia;o__Oscillospirales;f__Ruminococcaceae;g__Ruminococcus_D;s__Ruminococcus_D sp021199375
T0684	0.2198	0.283409	0.358654	d__Bacteria;p__Bacillota_A;c__Clostridia;o__Lachnospirales;f__Lachnospiraceae;g__Bilifractor;s__
T0809	-0.203288	0.295457	0.358638	d__Bacteria;p__Bacillota_A;c__Clostridia;o__Lachnospirales;f__Lachnospiraceae;g__Eubacterium_I;s__Eubacterium_I sp021205085
T1183	0.331851	0.135447	0.358429	d__Bacteria;p__Bacillota_A;c__Clostridia;o__Oscillospirales;f__CAG-272;g__RGIG2000;s__
T2249	-0.204555	0.294192	0.358318	d__Bacteria;p__Cyanobacteriota;c__Vampirovibrionia;o__Gastranaerophilales;f__RUG14156;g__Galligastranaerophilus_A;s__
T0770	-0.204939	0.293757	0.35818	d__Bacteria;p__Bacillota_A;c__Clostridia;o__Lachnospirales;f__Lachnospiraceae;g__COE1;s__COE1 sp021202335
T1170	0.316558	0.167418	0.358103	d__Bacteria;p__Bacillota_A;c__Clostridia;o__Oscillospirales;f__CAG-272;g__Firm-07;s__
T0183	0.229059	-0.274635	0.35762	d__Bacteria;p__Bacillota;c__Bacilli;o__Erysipelotrichales;f__;g__;s__
T1575	0.281011	-0.220162	0.356986	d__Bacteria;p__Bacillota_A;c__Clostridia;o__Peptostreptococcales;f__Anaerovoracaceae;g__CAG-238;s__
T2735	0.323883	0.148864	0.356456	d__Bacteria;p__Verrucomicrobiota;c__Verrucomicrobiae;o__Opitutales;f__CAG-312;g__Merdousia;s__
T0447	-0.188421	-0.302435	0.356328	d__Bacteria;p__Bacillota_A;c__Clostridia;o__Christensenellales;f__CAG-138;g__CAG-1024;s__CAG-1024 sp000432015
T1899	-0.283354	0.215941	0.356258	d__Bacteria;p__Bacteroidota;c__Bacteroidia;o__Bacteroidales;f__Bacteroidaceae;g__Prevotella;s__Prevotella sp021203915
T2453	-0.287359	0.210035	0.355935	d__Bacteria;p__Pseudomonadota;c__Gammaproteobacteria;o__Burkholderiales;f__Burkholderiaceae_A;g__JAJPXW01;s__
T0379	0.355323	-0.0131912	0.355568	d__Bacteria;p__Bacillota;c__Bacilli;o__RFN20;f__;g__;s__
T0745	-0.211625	0.285034	0.355007	d__Bacteria;p__Bacillota_A;c__Clostridia;o__Lachnospirales;f__Lachnospiraceae;g__Choladocola;s__Choladocola sp020860645
T1280	-0.195343	-0.295233	0.354007	d__Bacteria;p__Bacillota_A;c__Clostridia;o__Oscillospirales;f__Oscillospiraceae;g__ER4;s__ER4 sp900317525
T0412	0.282628	-0.21253	0.353621	d__Bacteria;p__Bacillota_A;c__Clostridia;o__Christensenellales;f__;g__;s__
T2685	-0.347574	0.0618026	0.353026	d__Bacteria;p__Synergistota;c__Synergistia;o__Synergistales;f__Synergistaceae;g__Cloacibacillus;s__Cloacibacillus porcorum
T1351	-0.253188	0.245526	0.352686	d__Bacteria;p__Bacillota_A;c__Clostridia;o__Oscillospirales;f__Oscillospiraceae;g__Onthomonas;s__Onthomonas sp021200895
T0468	0.337283	0.102979	0.352653	d__Bacteria;p__Bacillota_A;c__Clostridia;o__Christensenellales;f__CAG-314;g__;s__
T1444	-0.200512	0.289706	0.352327	d__Bacteria;p__Bacillota_A;c__Clostridia;o__Oscillospirales;f__Ruminococcaceae;g__Faeciplasma;s__Faeciplasma sp021203065
T1362	0.319256	0.14724	0.351573	d__Bacteria;p__Bacillota_A;c__Clostridia;o__Oscillospirales;f__Oscillospiraceae;g__Pelethomonas;s__
T0616	0.328035	0.124412	0.350835	d__Bacteria;p__Bacillota_A;c__Clostridia;o__HGM11327;f__HGM11327;g__SIG351;s__
T0767	0.335601	0.0866292	0.346601	d__Bacteria;p__Bacillota_A;c__Clostridia;o__Lachnospirales;f__Lachnospiraceae;g__COE1;s__COE1 sp017436865
T1062	0.335555	0.0863032	0.346475	d__Bacteria;p__Bacillota_A;c__Clostridia;o__Oscillospirales;f__Acutalibacteraceae;g__RGIG3009;s__
T1961	-0.293514	-0.183158	0.345973	d__Bacteria;p__Bacteroidota;c__Bacteroidia;o__Bacteroidales;f__Marinifilaceae;g__Butyricimonas;s__
T1437	-0.198267	0.283442	0.345904	d__Bacteria;p__Bacillota_A;c__Clostridia;o__Oscillospirales;f__Ruminococcaceae;g__Faeciplasma;s__Faeciplasma sp021199355
T2507	-0.287566	-0.191777	0.345648	d__Bacteria;p__Pseudomonadota;c__Gammaproteobacteria;o__Enterobacterales;f__Enterobacteriaceae;g__Enterobacter;s__
T1971	-0.301822	-0.165574	0.344254	d__Bacteria;p__Bacteroidota;c__Bacteroidia;o__Bacteroidales;f__Muribaculaceae;g__Amulumruptor;s__
T0394	-0.290351	-0.184771	0.344157	d__Bacteria;p__Bacillota;c__Bacilli;o__RFN20;f__CAG-826;g__Onthovivens;s__
T0643	-0.12237	-0.321187	0.343708	d__Bacteria;p__Bacillota_A;c__Clostridia;o__Lachnospirales;f__Cellulosilyticaceae;g__Cellulosilyticum;s__
T0905	-0.19048	0.285848	0.343499	d__Bacteria;p__Bacillota_A;c__Clostridia;o__Lachnospirales;f__Lachnospiraceae;g__RGIG6307;s__RGIG6307 sp021205565
T2353	0.340342	-0.0457463	0.343402	d__Bacteria;p__Pseudomonadota;c__Alphaproteobacteria;o__RF32;f__CAG-239;g__CAZU01;s__
T2455	-0.283424	0.192478	0.342604	d__Bacteria;p__Pseudomonadota;c__Gammaproteobacteria;o__Burkholderiales;f__Burkholderiaceae_A;g__Parasutterella;s__
T0141	-0.266138	0.213166	0.340983	d__Bacteria;p__Actinomycetota;c__Coriobacteriia;o__Coriobacteriales;f__UMGS124;g__;s__
T1255	0.168665	-0.295979	0.340663	d__Bacteria;p__Bacillota_A;c__Clostridia;o__Oscillospirales;f__Oscillospiraceae;g__CAG-170;s__
T0673	-0.0855074	-0.329273	0.340194	d__Bacteria;p__Bacillota_A;c__Clostridia;o__Lachnospirales;f__Lachnospiraceae;g__Anaerosporobacter;s__
T1204	0.320924	0.110428	0.339392	d__Bacteria;p__Bacillota_A;c__Clostridia;o__Oscillospirales;f__CAG-272;g__SIG710;s__
T2266	-0.307112	-0.143285	0.338893	d__Bacteria;p__Desulfobacterota;c__Desulfovibrionia;o__Desulfovibrionales;f__Desulfovibrionaceae;g__Desulfovibrio;s__Desulfovibrio porci
T2521	-0.255644	-0.22207	0.338628	d__Bacteria;p__Pseudomonadota;c__Gammaproteobacteria;o__Enterobacterales;f__Enterobacteriaceae;g__Klebsiella;s__
T0007	-0.251258	-0.226942	0.338575	d__Archaea;p__Halobacteriota;c__Methanomicrobia;o__Methanomicrobiales;f__Methanocorpusculaceae;g__Methanocorpusculum;s__Methanocorpusculum sp001940805
T1690	-0.160393	0.297439	0.337929	d__Bacteria;p__Bacillota_A;c__Clostridia;o__UBA1381;f__UBA1381;g__12844;s__
T1203	0.308907	0.135555	0.337341	d__Bacteria;p__Bacillota_A;c__Clostridia;o__Oscillospirales;f__CAG-272;g__SIG701;s__
T1275	0.065445	-0.329822	0.336252	d__Bacteria;p__Bacillota_A;c__Clostridia;o__Oscillospirales;f__Oscillospiraceae;g__ER4;s__
T0951	0.266959	0.204383	0.336213	d__Bacteria;p__Bacillota_A;c__Clostridia;o__Lachnospirales;f__Lachnospiraceae;g__UBA3282;s__
T1401	-0.184561	-0.280509	0.33578	d__Bacteria;p__Bacillota_A;c__Clostridia;o__Oscillospirales;f__Oscillospiraceae;g__Vescimonas;s__Vescimonas sp945877515
T2137	0.331851	-0.0501833	0.335624	d__Bacteria;p__Bacteroidota;c__Bacteroidia;o__Bacteroidales;f__UBA932;g__Cryptobacteroides;s__Cryptobacteroides sp017437125
T2639	-0.205211	-0.264165	0.334506	d__Bacteria;p__Spirochaetota;c__Spirochaetia;o__;f__;g__;s__
T1527	-0.287387	-0.169623	0.333712	d__Bacteria;p__Bacillota_A;c__Clostridia;o__Oscillospirales;f__Ruminococcaceae;g__Ruthenibacterium;s__Ruthenibacterium lactatiformans
T1740	0.330524	0.0437336	0.333405	d__Bacteria;p__Bacillota_A;c__Clostridia;o__UMGS1883;f__UMGS1883;g__UMGS1883;s__
T2610	-0.328494	-0.0566986	0.333351	d__Bacteria;p__Pseudomonadota;c__Gammaproteobacteria;o__Pseudomonadales;f__Pseudomonadaceae;g__;s__
T2134	0.332825	0.00852399	0.332934	d__Bacteria;p__Bacteroidota;c__Bacteroidia;o__Bacteroidales;f__UBA932;g__Cryptobacteroides;s__Cryptobacteroides sp015060395
T1496	-0.183051	-0.276976	0.331999	d__Bacteria;p__Bacillota_A;c__Clostridia;o__Oscillospirales;f__Ruminococcaceae;g__Ruminiclostridium_E;s__Ruminiclostridium_E sp934454635
T2450	-0.30213	-0.135033	0.330933	d__Bacteria;p__Pseudomonadota;c__Gammaproteobacteria;o__Burkholderiales;f__Burkholderiaceae_A;g__Duodenibacillus;s__
T1495	-0.182605	-0.275244	0.330308	d__Bacteria;p__Bacillota_A;c__Clostridia;o__Oscillospirales;f__Ruminococcaceae;g__Ruminiclostridium_E;s__Ruminiclostridium_E sp900556525
T0902	-0.185941	0.272223	0.329666	d__Bacteria;p__Bacillota_A;c__Clostridia;o__Lachnospirales;f__Lachnospiraceae;g__RGIG6307;s__RGIG6307 sp021199495
T0417	-0.264702	0.194228	0.328317	d__Bacteria;p__Bacillota_A;c__Clostridia;o__Christensenellales;f__Borkfalkiaceae;g__Coproplasma;s__Coproplasma sp021203845
T0735	-0.180356	-0.273031	0.327222	d__Bacteria;p__Bacillota_A;c__Clostridia;o__Lachnospirales;f__Lachnospiraceae;g__CAG-95;s__CAG-95 sp018384375
T0167	-0.0893346	-0.314747	0.32718	d__Bacteria;p__Bacillota;c__Bacilli;o__Bacillales;f__DSM-1321;g__Pradoshia;s__Pradoshia sp001183965
T0464	-0.153581	-0.28887	0.327159	d__Bacteria;p__Bacillota_A;c__Clostridia;o__Christensenellales;f__CAG-138;g__SFEL01;s__
T2269	-0.287607	0.155535	0.32697	d__Bacteria;p__Desulfobacterota;c__Desulfovibrionia;o__Desulfovibrionales;f__Desulfovibrionaceae;g__FLUQ01;s__
T0799	-0.116004	0.305047	0.326359	d__Bacteria;p__Bacillota_A;c__Clostridia;o__Lachnospirales;f__Lachnospiraceae;g__Eubacterium_G;s__
T2715	0.324307	0.00764573	0.324397	d__Bacteria;p__Verrucomicrobiota;c__Lentisphaeria;o__Victivallales;f__UBA1829;g__;s__
T0636	-0.219799	0.238282	0.324176	d__Bacteria;p__Bacillota_A;c__Clostridia;o__Lachnospirales;f__CAG-274;g__JAJQCI01;s__JAJQCI01 sp020859645
T2684	-0.322594	0.0254613	0.323597	d__Bacteria;p__Synergistota;c__Synergistia;o__Synergistales;f__Synergistaceae;g__Cloacibacillus;s__
T0675	-0.133457	-0.293718	0.322616	d__Bacteria;p__Bacillota_A;c__Clostridia;o__Lachnospirales;f__Lachnospiraceae;g__Anaerosporobacter;s__Anaerosporobacter sp018372435
T1693	0.051033	0.318448	0.322512	d__Bacteria;p__Bacillota_A;c__Clostridia;o__UBA1381;f__UBA1381;g__CAG-41;s__
T1370	0.241394	0.213467	0.322241	d__Bacteria;p__Bacillota_A;c__Clostridia;o__Oscillospirales;f__Oscillospiraceae;g__RGIG7114;s__
T1518	0.299775	0.116978	0.32179	d__Bacteria;p__Bacillota_A;c__Clostridia;o__Oscillospirales;f__Ruminococcaceae;g__Ruminococcus_D;s__
T0143	-0.24824	0.203401	0.320928	d__Bacteria;p__Actinomycetota;c__Coriobacteriia;o__Coriobacteriales;f__UMGS124;g__JAHZGC01;s__
T1011	0.31552	-0.049968	0.319452	d__Bacteria;p__Bacillota_A;c__Clostridia;o__Monoglobales;f__Monoglobaceae;g__UMGS1820;s__
T1827	-0.271236	-0.167497	0.318785	d__Bacteria;p__Bacteroidota;c__Bacteroidia;o__Bacteroidales;f__Bacteroidaceae;g__Bacteroides;s__Bacteroides fragilis
T2438	-0.243403	0.204935	0.318188	d__Bacteria;p__Pseudomonadota;c__Gammaproteobacteria;o__Burkholderiales;f__Burkholderiaceae;g__Oxalobacter;s__Oxalobacter sp900760095
T0752	-0.19614	0.249562	0.317415	d__Bacteria;p__Bacillota_A;c__Clostridia;o__Lachnospirales;f__Lachnospiraceae;g__Choladousia;s__Choladousia sp020860715
T1769	-0.315704	-0.00846499	0.315818	d__Bacteria;p__Bacillota_C;c__Negativicutes;o__Acidaminococcales;f__Acidaminococcaceae;g__Phascolarctobacterium;s__
T0529	-0.184074	-0.254859	0.314382	d__Bacteria;p__Bacillota_A;c__Clostridia;o__Christensenellales;f__CAG-917;g__CAG-349;s__
T0201	-0.294261	-0.108387	0.313588	d__Bacteria;p__Bacillota;c__Bacilli;o__Erysipelotrichales;f__Coprobacillaceae;g__Thomasclavelia;s__Thomasclavelia ramosa
T0466	-0.193033	-0.246562	0.313137	d__Bacteria;p__Bacillota_A;c__Clostridia;o__Christensenellales;f__CAG-138;g__UBA1685;s__
T1767	-0.256245	0.179846	0.31306	d__Bacteria;p__Bacillota_C;c__Negativicutes;o__Acidaminococcales;f__Acidaminococcaceae;g__JAJQAO01;s__JAJQAO01 sp021201965
T1127	-0.245327	-0.193541	0.31248	d__Bacteria;p__Bacillota_A;c__Clostridia;o__Oscillospirales;f__Butyricicoccaceae;g__Agathobaculum;s__
T2694	0.294221	0.104555	0.312246	d__Bacteria;p__Verrucomicrobiota;c__Kiritimatiellia;o__RFP12;f__JAAYLN01;g__;s__
T1352	-0.191142	0.245788	0.311363	d__Bacteria;p__Bacillota_A;c__Clostridia;o__Oscillospirales;f__Oscillospiraceae;g__Onthomonas;s__Onthomonas sp021201185
T0977	-0.197297	0.240396	0.310992	d__Bacteria;p__Bacillota_A;c__Clostridia;o__Lachnospirales;f__Lachnospiraceae;g__Ventrimonas;s__Ventrimonas sp021202655
T1981	-0.272651	0.148745	0.310586	d__Bacteria;p__Bacteroidota;c__Bacteroidia;o__Bacteroidales;f__Muribaculaceae;g__CAG-873;s__CAG-873 sp002633115
T1847	-0.10262	-0.29162	0.309149	d__Bacteria;p__Bacteroidota;c__Bacteroidia;o__Bacteroidales;f__Bacteroidaceae;g__Bacteroides;s__Bacteroides xylanisolvens
T1965	-0.308564	-0.00842521	0.308679	d__Bacteria;p__Bacteroidota;c__Bacteroidia;o__Bacteroidales;f__Marinifilaceae;g__Odoribacter;s__
T1649	0.286974	-0.112715	0.308316	d__Bacteria;p__Bacillota_A;c__Clostridia;o__TANB77;f__CAG-508;g__HGM13634;s__
T0454	-0.174502	-0.25354	0.307788	d__Bacteria;p__Bacillota_A;c__Clostridia;o__Christensenellales;f__CAG-138;g__Phil1;s__
T2107	-0.290116	-0.102264	0.307612	d__Bacteria;p__Bacteroidota;c__Bacteroidia;o__Bacteroidales;f__Tannerellaceae;g__Parabacteroides;s__Parabacteroides johnsonii
T0625	-0.249266	0.179613	0.307237	d__Bacteria;p__Bacillota_A;c__Clostridia;o__Lachnospirales;f__Anaerotignaceae;g__Metalachnospira;s__
T2623	-0.193552	-0.234556	0.304104	d__Bacteria;p__Pseudomonadota;c__Gammaproteobacteria;o__Xanthomonadales;f__;g__;s__
T2379	0.257207	-0.161997	0.303971	d__Bacteria;p__Pseudomonadota;c__Alphaproteobacteria;o__Rhizobiales;f__;g__;s__
T0818	-0.269589	-0.138972	0.303301	d__Bacteria;p__Bacillota_A;c__Clostridia;o__Lachnospirales;f__Lachnospiraceae;g__Fimimorpha;s__Fimimorpha faecalis
T1383	0.0946716	-0.28729	0.302487	d__Bacteria;p__Bacillota_A;c__Clostridia;o__Oscillospirales;f__Oscillospiraceae;g__UBA738;s__
T1904	-0.165596	-0.25289	0.302284	d__Bacteria;p__Bacteroidota;c__Bacteroidia;o__Bacteroidales;f__Bacteroidaceae;g__Prevotella;s__Prevotella sp900547005
T2524	-0.26496	-0.145146	0.302111	d__Bacteria;p__Pseudomonadota;c__Gammaproteobacteria;o__Enterobacterales;f__Enterobacteriaceae;g__Klebsiella;s__Klebsiella pneumoniae
T2174	-0.239927	-0.182347	0.301356	d__Bacteria;p__Bacteroidota;c__Bacteroidia;o__Flavobacteriales;f__Weeksellaceae;g__;s__
T0452	-0.183399	-0.239098	0.301335	d__Bacteria;p__Bacillota_A;c__Clostridia;o__Christensenellales;f__CAG-138;g__PeH17;s__PeH17 sp001940845
T1768	-0.24526	0.174531	0.301021	d__Bacteria;p__Bacillota_C;c__Negativicutes;o__Acidaminococcales;f__Acidaminococcaceae;g__JAJQAO01;s__JAJQAO01 sp021203775
T0805	-0.183534	0.238544	0.300978	d__Bacteria;p__Bacillota_A;c__Clostridia;o__Lachnospirales;f__Lachnospiraceae;g__Eubacterium_I;s__Eubacterium_I sp021201035
T2193	-0.231692	-0.191277	0.300446	d__Bacteria;p__Campylobacterota;c__Campylobacteria;o__Campylobacterales;f__;g__;s__
T2525	-0.210318	-0.213565	0.29974	d__Bacteria;p__Pseudomonadota;c__Gammaproteobacteria;o__Enterobacterales;f__Enterobacteriaceae;g__Klebsiella;s__Klebsiella quasipneumoniae
T2203	-0.279125	0.109234	0.299738	d__Bacteria;p__Campylobacterota;c__Campylobacteria;o__Campylobacterales;f__Helicobacteraceae;g__NHYM01;s__
T0165	0.109244	-0.278753	0.299395	d__Bacteria;p__Bacillota;c__Bacilli;o__Bacillales;f__DSM-1321;g__Pradoshia;s__
T0819	-0.265994	-0.13592	0.298709	d__Bacteria;p__Bacillota_A;c__Clostridia;o__Lachnospirales;f__Lachnospiraceae;g__Fimimorpha;s__Fimimorpha sp022778745
T0108	-0.289399	-0.073842	0.298671	d__Bacteria;p__Actinomycetota;c__Coriobacteriia;o__Coriobacteriales;f__Atopobiaceae;g__Thermophilibacter;s__
T1168	-0.177546	0.239768	0.298348	d__Bacteria;p__Bacillota_A;c__Clostridia;o__Oscillospirales;f__CAG-272;g__DTU064;s__DTU064 sp021199825
T1342	-0.154612	-0.254834	0.298069	d__Bacteria;p__Bacillota_A;c__Clostridia;o__Oscillospirales;f__Oscillospiraceae;g__Marseille-P3106;s__
T0025	-0.148535	0.258307	0.297969	d__Archaea;p__Methanobacteriota;c__Methanobacteria;o__Methanobacteriales;f__Methanobacteriaceae;g__Methanosphaera;s__
T2094	-0.263797	0.136692	0.297109	d__Bacteria;p__Bacteroidota;c__Bacteroidia;o__Bacteroidales;f__Rikenellaceae;g__WRDF01;s__
T1930	0.292416	0.0495619	0.296586	d__Bacteria;p__Bacteroidota;c__Bacteroidia;o__Bacteroidales;f__Bacteroidaceae;g__UBA4372;s__UBA4372 sp017461345
T0069	-0.128389	-0.266869	0.296146	d__Bacteria;p__Actinomycetota;c__Actinomycetia;o__Actinomycetales;f__Cellulomonadaceae;g__;s__
T2496	-0.236365	-0.177927	0.295849	d__Bacteria;p__Pseudomonadota;c__Gammaproteobacteria;o__Enterobacterales;f__Enterobacteriaceae;g__Citrobacter;s__Citrobacter portucalensis
T0269	-0.0822471	-0.283247	0.294947	d__Bacteria;p__Bacillota;c__Bacilli;o__Lactobacillales;f__Streptococcaceae;g__Streptococcus;s__Streptococcus gallolyticus
T0385	0.265138	0.129032	0.294869	d__Bacteria;p__Bacillota;c__Bacilli;o__RFN20;f__CAG-631;g__Caccosoma;s__
T2714	0.229493	-0.184758	0.294623	d__Bacteria;p__Verrucomicrobiota;c__Lentisphaeria;o__Victivallales;f__;g__;s__
T0035	-0.186629	-0.227853	0.294529	d__Archaea;p__Thermoplasmatota;c__Thermoplasmata;o__Methanomassiliicoccales;f__Methanomethylophilaceae;g__Methanarcanum;s__Methanarcanum hacksteinii
T1297	-0.168988	0.240979	0.294326	d__Bacteria;p__Bacillota_A;c__Clostridia;o__Oscillospirales;f__Oscillospiraceae;g__Faecousia;s__Faecousia sp021199635
T0023	0.258043	0.14118	0.294139	d__Archaea;p__Methanobacteriota;c__Methanobacteria;o__Methanobacteriales;f__Methanobacteriaceae;g__Methanobrevibacter_A;s__Methanobrevibacter_A sp022775905
T1507	-0.228657	0.184904	0.294064	d__Bacteria;p__Bacillota_A;c__Clostridia;o__Oscillospirales;f__Ruminococcaceae;g__Ruminococcus;s__Ruminococcus sp021200415
T2681	-0.27492	0.102245	0.293317	d__Bacteria;p__Synergistota;c__Synergistia;o__Synergistales;f__Synergistaceae;g__Caccocola;s__
T1550	-0.168642	-0.239989	0.293316	d__Bacteria;p__Bacillota_A;c__Clostridia;o__Oscillospirales;f__Ruminococcaceae;g__UMGS1668;s__UMGS1668 sp934466455
T0118	0.0833804	0.281091	0.293197	d__Bacteria;p__Actinomycetota;c__Coriobacteriia;o__Coriobacteriales;f__Eggerthellaceae;g__;s__
T1433	-0.173543	-0.236283	0.293167	d__Bacteria;p__Bacillota_A;c__Clostridia;o__Oscillospirales;f__Ruminococcaceae;g__Faeciplasma;s__Faeciplasma sp002491605
T1194	0.241753	0.165247	0.292833	d__Bacteria;p__Bacillota_A;c__Clostridia;o__Oscillospirales;f__CAG-272;g__RGIG8775;s__
T0387	-0.151381	-0.250004	0.292264	d__Bacteria;p__Bacillota;c__Bacilli;o__RFN20;f__CAG-826;g__Alectryobacillus;s__
T1514	-0.194876	0.217133	0.291759	d__Bacteria;p__Bacillota_A;c__Clostridia;o__Oscillospirales;f__Ruminococcaceae;g__Ruminococcus_C;s__Ruminococcus_C sp021201755
T2255	-0.255085	0.140224	0.291086	d__Bacteria;p__Desulfobacterota;c__Desulfarculia;o__Adiutricales;f__Adiutricaceae;g__Adiutrix;s__
T0677	-0.221547	-0.188336	0.290781	d__Bacteria;p__Bacillota_A;c__Clostridia;o__Lachnospirales;f__Lachnospiraceae;g__Anaerostipes;s__
T1087	-0.189342	0.220111	0.290343	d__Bacteria;p__Bacillota_A;c__Clostridia;o__Oscillospirales;f__Acutalibacteraceae;g__UBA1081;s__UBA1081 sp021200555
T0381	-0.221319	0.187165	0.28985	d__Bacteria;p__Bacillota;c__Bacilli;o__RFN20;f__CAG-288;g__Enterosoma;s__
T1376	-0.256812	-0.133602	0.289486	d__Bacteria;p__Bacillota_A;c__Clostridia;o__Oscillospirales;f__Oscillospiraceae;g__Scatomorpha;s__
T2267	-0.20655	-0.201846	0.288799	d__Bacteria;p__Desulfobacterota;c__Desulfovibrionia;o__Desulfovibrionales;f__Desulfovibrionaceae;g__Desulfovibrio;s__Desulfovibrio sp900556755
T1821	-0.280799	-0.0655289	0.288343	d__Bacteria;p__Bacteroidota;c__Bacteroidia;o__Bacteroidales;f__Bacteroidaceae;g__Bacteroides;s__Bacteroides cellulosilyticus
T1348	-0.227775	0.175662	0.287643	d__Bacteria;p__Bacillota_A;c__Clostridia;o__Oscillospirales;f__Oscillospiraceae;g__Onthomonas;s__Onthomonas sp020860385
T1593	0.285926	0.029047	0.287398	d__Bacteria;p__Bacillota_A;c__Clostridia;o__Peptostreptococcales;f__Anaerovoracaceae;g__RGIG446;s__
T1081	0.287134	-0.00808439	0.287247	d__Bacteria;p__Bacillota_A;c__Clostridia;o__Oscillospirales;f__Acutalibacteraceae;g__SIG575;s__
T0640	-0.175839	0.226003	0.286351	d__Bacteria;p__Bacillota_A;c__Clostridia;o__Lachnospirales;f__CAG-274;g__RGIG4310;s__
T1435	-0.199971	0.204301	0.285881	d__Bacteria;p__Bacillota_A;c__Clostridia;o__Oscillospirales;f__Ruminococcaceae;g__Faeciplasma;s__Faeciplasma sp020860605
T0018	0.238227	0.157212	0.285425	d__Archaea;p__Methanobacteriota;c__;o__;f__;g__;s__
T0980	-0.177277	0.220863	0.283209	d__Bacteria;p__Bacillota_A;c__Clostridia;o__Lachnospirales;f__Lachnospiraceae;g__Ventrimonas;s__Ventrimonas sp021204045
T0746	-0.187574	0.212026	0.283088	d__Bacteria;p__Bacillota_A;c__Clostridia;o__Lachnospirales;f__Lachnospiraceae;g__Choladocola;s__Choladocola sp021202815
T0004	0.123693	-0.254449	0.282921	d__Archaea;p__Halobacteriota;c__Methanomicrobia;o__Methanomicrobiales;f__;g__;s__
T0363	0.185565	0.213331	0.282745	d__Bacteria;p__Bacillota;c__Bacilli;o__RF39;f__UBA660;g__SIG200;s__
T2244	0.259881	0.111093	0.28263	d__Bacteria;p__Cyanobacteriota;c__Vampirovibrionia;o__Gastranaerophilales;f__Gastranaerophilaceae;g__Zag111;s__
T0885	0.109405	0.260492	0.282534	d__Bacteria;p__Bacillota_A;c__Clostridia;o__Lachnospirales;f__Lachnospiraceae;g__Porcincola;s__
T2317	-0.244419	-0.141646	0.282496	d__Bacteria;p__Patescibacteria;c__Saccharimonadia;o__Saccharimonadales;f__Nanoperiomorbaceae;g__Nanoperiomorbus;s__
T0377	0.246702	-0.136188	0.281796	d__Bacteria;p__Bacillota;c__Bacilli;o__RF39;f__UBA660;g__UMGS1613;s__
T0101	-0.169275	0.225282	0.281791	d__Bacteria;p__Actinomycetota;c__Coriobacteriia;o__;f__;g__;s__
T1970	0.195784	-0.202515	0.28168	d__Bacteria;p__Bacteroidota;c__Bacteroidia;o__Bacteroidales;f__Muribaculaceae;g__;s__
T1967	-0.231506	0.159454	0.281106	d__Bacteria;p__Bacteroidota;c__Bacteroidia;o__Bacteroidales;f__Marinifilaceae;g__RGIG9079;s__
T0073	-0.111249	-0.258078	0.281034	d__Bacteria;p__Actinomycetota;c__Actinomycetia;o__Actinomycetales;f__Cellulomonadaceae;g__Cellulosimicrobium;s__Cellulosimicrobium funkei
T0747	-0.185407	0.210903	0.280813	d__Bacteria;p__Bacillota_A;c__Clostridia;o__Lachnospirales;f__Lachnospiraceae;g__Choladocola;s__Choladocola sp021203465
T0199	-0.258874	-0.108416	0.280659	d__Bacteria;p__Bacillota;c__Bacilli;o__Erysipelotrichales;f__Coprobacillaceae;g__Thomasclavelia;s__
T0077	-0.0637321	-0.272953	0.280294	d__Bacteria;p__Actinomycetota;c__Actinomycetia;o__Actinomycetales;f__Microbacteriaceae;g__Microbacterium;s__
T2699	-0.172255	-0.220187	0.279561	d__Bacteria;p__Verrucomicrobiota;c__Kiritimatiellia;o__RFP12;f__UBA1067;g__RUG572;s__RUG572 sp900547945
T0820	-0.249206	-0.122088	0.277505	d__Bacteria;p__Bacillota_A;c__Clostridia;o__Lachnospirales;f__Lachnospiraceae;g__Fimimorpha;s__Fimimorpha sp900045905
T0063	-0.25091	-0.117912	0.277235	d__Bacteria;p__Actinomycetota;c__Actinomycetia;o__Actinomycetales;f__Bifidobacteriaceae;g__Bifidobacterium;s__Bifidobacterium longum
T1262	-0.185482	0.20507	0.276509	d__Bacteria;p__Bacillota_A;c__Clostridia;o__Oscillospirales;f__Oscillospiraceae;g__CAJOIG01;s__CAJOIG01 sp021202795
T0262	-0.160378	-0.224861	0.276195	d__Bacteria;p__Bacillota;c__Bacilli;o__Lactobacillales;f__Streptococcaceae;g__;s__
T2725	0.269726	0.0569167	0.275665	d__Bacteria;p__Verrucomicrobiota;c__Lentisphaeria;o__Victivallales;f__Victivallaceae;g__;s__
T2686	-0.241495	0.132821	0.275611	d__Bacteria;p__Synergistota;c__Synergistia;o__Synergistales;f__Synergistaceae;g__Cloacibacillus;s__Cloacibacillus sp020860125
T0160	0.0698829	-0.266237	0.275256	d__Bacteria;p__Bacillota;c__Bacilli;o__Bacillales;f__DSM-1321;g__;s__
T0072	-0.109553	-0.252503	0.275245	d__Bacteria;p__Actinomycetota;c__Actinomycetia;o__Actinomycetales;f__Cellulomonadaceae;g__Cellulosimicrobium;s__Cellulosimicrobium cinnabarinum
T2527	-0.25006	-0.11433	0.274957	d__Bacteria;p__Pseudomonadota;c__Gammaproteobacteria;o__Enterobacterales;f__Enterobacteriaceae;g__Kluyvera;s__
T0135	-0.0491849	0.270105	0.274547	d__Bacteria;p__Actinomycetota;c__Coriobacteriia;o__Coriobacteriales;f__QAMH01;g__;s__
T1341	-0.169361	-0.215626	0.274186	d__Bacteria;p__Bacillota_A;c__Clostridia;o__Oscillospirales;f__Oscillospiraceae;g__Limivicinus;s__Limivicinus sp934573855
T2698	0.257312	-0.0942041	0.274015	d__Bacteria;p__Verrucomicrobiota;c__Kiritimatiellia;o__RFP12;f__UBA1067;g__RUG572;s__
T0011	0.228295	0.151073	0.273755	d__Archaea;p__Halobacteriota;c__Methanomicrobia;o__Methanomicrobiales;f__Methanocorpusculaceae;g__Methanocorpusculum;s__Methanocorpusculum sp017555685
T2108	-0.247352	-0.117139	0.273687	d__Bacteria;p__Bacteroidota;c__Bacteroidia;o__Bacteroidales;f__Tannerellaceae;g__Parabacteroides;s__Parabacteroides merdae
T1880	0.268705	0.05085	0.273474	d__Bacteria;p__Bacteroidota;c__Bacteroidia;o__Bacteroidales;f__Bacteroidaceae;g__Phocaeicola;s__Phocaeicola sp015060705
T2084	-0.246746	0.116707	0.272954	d__Bacteria;p__Bacteroidota;c__Bacteroidia;o__Bacteroidales;f__Rikenellaceae;g__Rikenella;s__
T1858	-0.244286	0.120937	0.272582	d__Bacteria;p__Bacteroidota;c__Bacteroidia;o__Bacteroidales;f__Bacteroidaceae;g__JAJQDI01;s__JAJQDI01 sp021202275
T2376	0.272015	0.0149885	0.272428	d__Bacteria;p__Pseudomonadota;c__Alphaproteobacteria;o__RF32;f__UBA3637;g__RGIG4140;s__
T1581	-0.221779	-0.156936	0.271688	d__Bacteria;p__Bacillota_A;c__Clostridia;o__Peptostreptococcales;f__Anaerovoracaceae;g__Emergencia;s__
T1360	-0.186591	0.197162	0.271457	d__Bacteria;p__Bacillota_A;c__Clostridia;o__Oscillospirales;f__Oscillospiraceae;g__Onthomonas;s__Onthomonas sp021205725
T1856	-0.243394	0.119541	0.271165	d__Bacteria;p__Bacteroidota;c__Bacteroidia;o__Bacteroidales;f__Bacteroidaceae;g__JAJQDI01;s__
T0804	-0.220826	0.156751	0.270804	d__Bacteria;p__Bacillota_A;c__Clostridia;o__Lachnospirales;f__Lachnospiraceae;g__Eubacterium_I;s__Eubacterium_I sp020860755
T2151	-0.220689	0.155067	0.269721	d__Bacteria;p__Bacteroidota;c__Bacteroidia;o__Bacteroidales;f__W3P20-009;g__;s__
T1251	-0.165358	-0.212581	0.269322	d__Bacteria;p__Bacillota_A;c__Clostridia;o__Oscillospirales;f__Oscillospiraceae;g__CAG-103;s__
T0088	-0.134818	-0.231991	0.268321	d__Bacteria;p__Actinomycetota;c__Actinomycetia;o__Mycobacteriales;f__Mycobacteriaceae;g__;s__
T1681	0.245011	0.10893	0.268135	d__Bacteria;p__Bacillota_A;c__Clostridia;o__TANB77;f__UBA1234;g__UBA1234;s__
T0029	0.0541011	0.262283	0.267805	d__Archaea;p__Thermoplasmatota;c__Thermoplasmata;o__;f__;g__;s__
T1670	0.266155	0.028239	0.267649	d__Bacteria;p__Bacillota_A;c__Clostridia;o__TANB77;f__RGIG9151;g__;s__
T0505	-0.108938	-0.244112	0.267317	d__Bacteria;p__Bacillota_A;c__Clostridia;o__Christensenellales;f__CAG-74;g__SFMI01;s__
T0249	-0.193532	-0.18379	0.266896	d__Bacteria;p__Bacillota;c__Bacilli;o__Lactobacillales;f__Lactobacillaceae;g__;s__
T2532	-0.245755	-0.103845	0.266795	d__Bacteria;p__Pseudomonadota;c__Gammaproteobacteria;o__Enterobacterales;f__Enterobacteriaceae;g__Kluyvera;s__Kluyvera sichuanensis
T1972	-0.262235	-0.0404734	0.26534	d__Bacteria;p__Bacteroidota;c__Bacteroidia;o__Bacteroidales;f__Muribaculaceae;g__Amulumruptor;s__Amulumruptor caecigallinarius
T1191	0.255215	0.0704105	0.26475	d__Bacteria;p__Bacillota_A;c__Clostridia;o__Oscillospirales;f__CAG-272;g__RGIG7213;s__
T0274	0.238074	0.115556	0.264636	d__Bacteria;p__Bacillota;c__Bacilli;o__ML615J-28;f__CAG-313;g__CAG-313;s__
T1753	0.22794	0.134172	0.264498	d__Bacteria;p__Bacillota_B;c__Peptococcia;o__Peptococcales;f__Peptococcaceae;g__UBA7185;s__UBA7185 sp017399005
T0763	-0.229925	-0.130437	0.264347	d__Bacteria;p__Bacillota_A;c__Clostridia;o__Lachnospirales;f__Lachnospiraceae;g__Clostridium_Q;s__
T2526	-0.19554	-0.177761	0.264262	d__Bacteria;p__Pseudomonadota;c__Gammaproteobacteria;o__Enterobacterales;f__Enterobacteriaceae;g__Klebsiella;s__Klebsiella variicola
T1015	0.238121	-0.107445	0.261239	d__Bacteria;p__Bacillota_A;c__Clostridia;o__Oscillospirales;f__Acutalibacteraceae;g__;s__
T0122	-0.211023	0.153943	0.261207	d__Bacteria;p__Actinomycetota;c__Coriobacteriia;o__Coriobacteriales;f__Eggerthellaceae;g__CAAEEV01;s__
T1086	0.0983127	0.241982	0.26119	d__Bacteria;p__Bacillota_A;c__Clostridia;o__Oscillospirales;f__Acutalibacteraceae;g__UBA1081;s__
T1169	-0.164006	0.20303	0.260996	d__Bacteria;p__Bacillota_A;c__Clostridia;o__Oscillospirales;f__CAG-272;g__DTU064;s__DTU064 sp021202555
T0983	-0.228073	0.126729	0.260916	d__Bacteria;p__Bacillota_A;c__Clostridia;o__Lachnospirales;f__Lachnospiraceae;g__VSOB01;s__
T0386	-0.237206	-0.108643	0.260902	d__Bacteria;p__Bacillota;c__Bacilli;o__RFN20;f__CAG-826;g__;s__
T1558	0.257578	0.0380077	0.260367	d__Bacteria;p__Bacillota_A;c__Clostridia;o__Oscillospirales;f__UBA644;g__;s__
T1059	-0.243771	-0.0913925	0.26034	d__Bacteria;p__Bacillota_A;c__Clostridia;o__Oscillospirales;f__Acutalibacteraceae;g__Onthovicinus;s__
T0071	-0.132035	-0.224337	0.260308	d__Bacteria;p__Actinomycetota;c__Actinomycetia;o__Actinomycetales;f__Cellulomonadaceae;g__Cellulosimicrobium;s__
T2648	-0.162708	-0.20157	0.259045	d__Bacteria;p__Spirochaetota;c__Spirochaetia;o__Sphaerochaetales;f__Sphaerochaetaceae;g__UBA9732;s__UBA9732 sp001940825
T1080	0.246258	0.0794262	0.258749	d__Bacteria;p__Bacillota_A;c__Clostridia;o__Oscillospirales;f__Acutalibacteraceae;g__SIG565;s__
T0227	-0.192086	0.173189	0.258634	d__Bacteria;p__Bacillota;c__Bacilli;o__Erysipelotrichales;f__Erysipelotrichaceae;g__RUG521;s__
T2295	-0.15326	-0.208274	0.258586	d__Bacteria;p__Fibrobacterota;c__Fibrobacteria;o__Fibrobacterales;f__Fibrobacteraceae;g__Hallerella;s__Hallerella intestinalis
T1627	0.258234	0.0117818	0.258502	d__Bacteria;p__Bacillota_A;c__Clostridia;o__TANB77;f__CAG-465;g__UMGS1649;s__
T0504	-0.158126	-0.204383	0.258411	d__Bacteria;p__Bacillota_A;c__Clostridia;o__Christensenellales;f__CAG-74;g__SFHK01;s__SFHK01 sp004556395
T0010	0.221454	0.132815	0.258228	d__Archaea;p__Halobacteriota;c__Methanomicrobia;o__Methanomicrobiales;f__Methanocorpusculaceae;g__Methanocorpusculum;s__Methanocorpusculum sp017408885
T1061	0.235845	0.104221	0.257846	d__Bacteria;p__Bacillota_A;c__Clostridia;o__Oscillospirales;f__Acutalibacteraceae;g__RGIG2206;s__
T2394	-0.149318	-0.210041	0.257707	d__Bacteria;p__Pseudomonadota;c__Alphaproteobacteria;o__Rhodobacterales;f__Rhodobacteraceae;g__;s__
T1830	-0.146413	-0.210638	0.256525	d__Bacteria;p__Bacteroidota;c__Bacteroidia;o__Bacteroidales;f__Bacteroidaceae;g__Bacteroides;s__Bacteroides intestinalis
T1487	0.239253	0.0917527	0.256244	d__Bacteria;p__Bacillota_A;c__Clostridia;o__Oscillospirales;f__Ruminococcaceae;g__RGIG8773;s__RGIG8773 sp018110825
T2678	-0.228816	0.114934	0.25606	d__Bacteria;p__Synergistota;c__Synergistia;o__Synergistales;f__Dethiosulfovibrionaceae;g__;s__
T1314	-0.157289	-0.200793	0.255064	d__Bacteria;p__Bacillota_A;c__Clostridia;o__Oscillospirales;f__Oscillospiraceae;g__Intestinimonas;s__
T1420	0.216918	0.132501	0.254185	d__Bacteria;p__Bacillota_A;c__Clostridia;o__Oscillospirales;f__Ruminococcaceae;g__CAG-353;s__
T1646	-0.162156	0.195651	0.254114	d__Bacteria;p__Bacillota_A;c__Clostridia;o__TANB77;f__CAG-508;g__CAG-793;s__
T0506	-0.162275	-0.195381	0.253982	d__Bacteria;p__Bacillota_A;c__Clostridia;o__Christensenellales;f__CAG-74;g__SFMI01;s__SFMI01 sp004556155
T0020	0.188238	0.170019	0.253653	d__Archaea;p__Methanobacteriota;c__Methanobacteria;o__Methanobacteriales;f__Methanobacteriaceae;g__;s__
T1068	-0.146347	0.206575	0.253161	d__Bacteria;p__Bacillota_A;c__Clostridia;o__Oscillospirales;f__Acutalibacteraceae;g__RUG762;s__
T0753	-0.183809	0.173471	0.25274	d__Bacteria;p__Bacillota_A;c__Clostridia;o__Lachnospirales;f__Lachnospiraceae;g__Choladousia;s__Choladousia sp021199235
T2256	-0.185176	0.171907	0.25267	d__Bacteria;p__Desulfobacterota;c__Desulfovibrionia;o__Desulfovibrionales;f__;g__;s__
T0075	0.154717	-0.199717	0.252635	d__Bacteria;p__Actinomycetota;c__Actinomycetia;o__Actinomycetales;f__Microbacteriaceae;g__;s__
T0759	-0.169838	0.186723	0.252409	d__Bacteria;p__Bacillota_A;c__Clostridia;o__Lachnospirales;f__Lachnospiraceae;g__Choladousia;s__Choladousia sp021205225
T0959	-0.174524	0.180941	0.251392	d__Bacteria;p__Bacillota_A;c__Clostridia;o__Lachnospirales;f__Lachnospiraceae;g__UBA3305;s__UBA3305 sp021202235
T1897	-0.136201	-0.210781	0.250957	d__Bacteria;p__Bacteroidota;c__Bacteroidia;o__Bacteroidales;f__Bacteroidaceae;g__Prevotella;s__Prevotella sp017623655
T2584	-0.232807	-0.0933528	0.250826	d__Bacteria;p__Pseudomonadota;c__Gammaproteobacteria;o__Enterobacterales_A;f__Succinivibrionaceae;g__Succinivibrio;s__Succinivibrio sp900548485
T0137	-0.200918	0.149825	0.25063	d__Bacteria;p__Actinomycetota;c__Coriobacteriia;o__Coriobacteriales;f__QAMH01;g__JAJQAN01;s__
T0637	-0.199297	0.151596	0.250401	d__Bacteria;p__Bacillota_A;c__Clostridia;o__Lachnospirales;f__CAG-274;g__JAJQCI01;s__JAJQCI01 sp021200955
T1521	-0.241092	-0.065657	0.249873	d__Bacteria;p__Bacillota_A;c__Clostridia;o__Oscillospirales;f__Ruminococcaceae;g__Ruminococcus_D;s__Ruminococcus_D sp900543145
T0708	0.226592	0.100797	0.247999	d__Bacteria;p__Bacillota_A;c__Clostridia;o__Lachnospirales;f__Lachnospiraceae;g__CAG-303;s__CAG-303 sp017935565
T0446	-0.155925	-0.191931	0.247285	d__Bacteria;p__Bacillota_A;c__Clostridia;o__Christensenellales;f__CAG-138;g__CAG-1024;s__
T1540	-0.199404	0.145754	0.246994	d__Bacteria;p__Bacillota_A;c__Clostridia;o__Oscillospirales;f__Ruminococcaceae;g__UBA5884;s__UBA5884 sp021200215
T2253	-0.211488	0.127551	0.246974	d__Bacteria;p__Desulfobacterota;c__;o__;f__;g__;s__
T2043	0.0484533	-0.241444	0.246258	d__Bacteria;p__Bacteroidota;c__Bacteroidia;o__Bacteroidales;f__Rikenellaceae;g__;s__
T0638	-0.192513	0.15337	0.246137	d__Bacteria;p__Bacillota_A;c__Clostridia;o__Lachnospirales;f__CAG-274;g__JAJQCI01;s__JAJQCI01 sp021204175
T0875	0.0309664	0.244013	0.24597	d__Bacteria;p__Bacillota_A;c__Clostridia;o__Lachnospirales;f__Lachnospiraceae;g__Mobilitalea;s__
T1305	-0.156158	-0.189939	0.245891	d__Bacteria;p__Bacillota_A;c__Clostridia;o__Oscillospirales;f__Oscillospiraceae;g__Faecousia;s__Faecousia sp934567355
T1779	-0.178662	-0.168775	0.245775	d__Bacteria;p__Bacillota_C;c__Negativicutes;o__Acidaminococcales;f__Acidaminococcaceae;g__Phascolarctobacterium_A;s__Phascolarctobacterium_A succinatutens
T2670	-0.0921988	-0.227201	0.245196	d__Bacteria;p__Spirochaetota;c__Spirochaetia;o__Treponematales;f__Treponemataceae;g__Treponema_D;s__Treponema_D sp934718065
T1047	-0.160688	0.184829	0.244913	d__Bacteria;p__Bacillota_A;c__Clostridia;o__Oscillospirales;f__Acutalibacteraceae;g__Eubacterium_R;s__Eubacterium_R sp021200075
T0128	-0.174307	0.169112	0.242862	d__Bacteria;p__Actinomycetota;c__Coriobacteriia;o__Coriobacteriales;f__Eggerthellaceae;g__Enteroscipio;s__
T0192	-0.176106	0.166751	0.242526	d__Bacteria;p__Bacillota;c__Bacilli;o__Erysipelotrichales;f__Coprobacillaceae;g__JAJQDJ01;s__JAJQDJ01 sp021200395
T1869	0.231981	0.0689736	0.242018	d__Bacteria;p__Bacteroidota;c__Bacteroidia;o__Bacteroidales;f__Bacteroidaceae;g__Paraprevotella;s__Paraprevotella sp017937925
T1221	0.20156	0.133658	0.241849	d__Bacteria;p__Bacillota_A;c__Clostridia;o__Oscillospirales;f__CAG-272;g__UMGS1865;s__UMGS1865 sp900769475
T1442	-0.16957	0.172393	0.241813	d__Bacteria;p__Bacillota_A;c__Clostridia;o__Oscillospirales;f__Ruminococcaceae;g__Faeciplasma;s__Faeciplasma sp021201235
T0569	0.195401	0.142178	0.241653	d__Bacteria;p__Bacillota_A;c__Clostridia;o__Christensenellales;f__UBA1242;g__HGM11367;s__
T0116	-0.217412	-0.104322	0.241145	d__Bacteria;p__Actinomycetota;c__Coriobacteriia;o__Coriobacteriales;f__Coriobacteriaceae;g__Collinsella;s__Collinsella tanakaei
T0161	-0.0834642	-0.225758	0.240692	d__Bacteria;p__Bacillota;c__Bacilli;o__Bacillales;f__DSM-1321;g__Bacillus_AD;s__
T1010	0.238637	0.0313477	0.240687	d__Bacteria;p__Bacillota_A;c__Clostridia;o__Monoglobales;f__Monoglobaceae;g__SIG454;s__
T1623	0.122999	-0.206657	0.240491	d__Bacteria;p__Bacillota_A;c__Clostridia;o__TANB77;f__CAG-465;g__CAG-465;s__
T1339	-0.150746	-0.187365	0.240479	d__Bacteria;p__Bacillota_A;c__Clostridia;o__Oscillospirales;f__Oscillospiraceae;g__Limivicinus;s__Limivicinus sp900549485
T1410	-0.220117	-0.0968299	0.240473	d__Bacteria;p__Bacillota_A;c__Clostridia;o__Oscillospirales;f__Ruminococcaceae;g__Anaerofilum;s__
T1844	-0.226189	-0.0798544	0.239871	d__Bacteria;p__Bacteroidota;c__Bacteroidia;o__Bacteroidales;f__Bacteroidaceae;g__Bacteroides;s__Bacteroides thetaiotaomicron
T0422	0.212471	0.10956	0.239055	d__Bacteria;p__Bacillota_A;c__Clostridia;o__Christensenellales;f__Borkfalkiaceae;g__HGM11412;s__
T1940	-0.0401654	-0.235481	0.238882	d__Bacteria;p__Bacteroidota;c__Bacteroidia;o__Bacteroidales;f__Bacteroidaceae;g__UBA6382;s__
T1825	-0.22676	-0.0736208	0.238411	d__Bacteria;p__Bacteroidota;c__Bacteroidia;o__Bacteroidales;f__Bacteroidaceae;g__Bacteroides;s__Bacteroides faecis
T0094	-0.0664845	-0.228576	0.238049	d__Bacteria;p__Actinomycetota;c__Actinomycetia;o__Propionibacteriales;f__Nocardioidaceae;g__;s__
T2046	-0.18935	-0.144078	0.237932	d__Bacteria;p__Bacteroidota;c__Bacteroidia;o__Bacteroidales;f__Rikenellaceae;g__Alistipes;s__Alistipes finegoldii
T1494	0.216078	0.0992384	0.237778	d__Bacteria;p__Bacillota_A;c__Clostridia;o__Oscillospirales;f__Ruminococcaceae;g__Ruminiclostridium_E;s__Ruminiclostridium_E sp017625405
T1624	-0.0826246	-0.222725	0.237557	d__Bacteria;p__Bacillota_A;c__Clostridia;o__TANB77;f__CAG-465;g__CAG-465;s__CAG-465 sp017626395
T2328	0.232398	-0.0484557	0.237396	d__Bacteria;p__Planctomycetota;c__Planctomycetia;o__Pirellulales;f__Thermoguttaceae;g__RUG369;s__
T1119	0.236655	0.0044784	0.236697	d__Bacteria;p__Bacillota_A;c__Clostridia;o__Oscillospirales;f__Acutalibacteraceae;g__UMGS1491;s__
T1252	-0.152449	-0.180536	0.236292	d__Bacteria;p__Bacillota_A;c__Clostridia;o__Oscillospirales;f__Oscillospiraceae;g__CAG-103;s__CAG-103 sp000432375
T0879	-0.13871	0.191176	0.236197	d__Bacteria;p__Bacillota_A;c__Clostridia;o__Lachnospirales;f__Lachnospiraceae;g__NK4A144;s__
T0513	0.235319	0.0174996	0.235968	d__Bacteria;p__Bacillota_A;c__Clostridia;o__Christensenellales;f__CAG-74;g__UBA11524;s__UBA11524 sp017399225
T2426	-0.198911	-0.126793	0.235885	d__Bacteria;p__Pseudomonadota;c__Gammaproteobacteria;o__;f__;g__;s__
T0519	0.219831	0.0854687	0.235861	d__Bacteria;p__Bacillota_A;c__Clostridia;o__Christensenellales;f__CAG-74;g__UBA2862;s__
T1822	-0.222107	-0.0759278	0.234727	d__Bacteria;p__Bacteroidota;c__Bacteroidia;o__Bacteroidales;f__Bacteroidaceae;g__Bacteroides;s__Bacteroides clarus
T1005	-0.149378	0.178879	0.233048	d__Bacteria;p__Bacillota_A;c__Clostridia;o__Monoglobales;f__Monoglobaceae;g__Monoglobus;s__
T0940	-0.190403	0.134359	0.233036	d__Bacteria;p__Bacillota_A;c__Clostridia;o__Lachnospirales;f__Lachnospiraceae;g__Sporofaciens;s__
T2580	-0.0731948	-0.221117	0.232917	d__Bacteria;p__Pseudomonadota;c__Gammaproteobacteria;o__Enterobacterales_A;f__Succinivibrionaceae;g__Succinivibrio;s__Succinivibrio sp003456415
T0634	-0.172772	0.156132	0.232868	d__Bacteria;p__Bacillota_A;c__Clostridia;o__Lachnospirales;f__CAG-274;g__HGM11788;s__
T2115	-0.21284	0.0940415	0.232691	d__Bacteria;p__Bacteroidota;c__Bacteroidia;o__Bacteroidales;f__Tannerellaceae;g__UBA4116;s__
T1588	-0.152491	-0.175522	0.232512	d__Bacteria;p__Bacillota_A;c__Clostridia;o__Peptostreptococcales;f__Anaerovoracaceae;g__JAKSSK01;s__
T2283	-0.179877	-0.147163	0.232406	d__Bacteria;p__Elusimicrobiota;c__Elusimicrobia;o__Elusimicrobiales;f__Elusimicrobiaceae;g__UBA1436;s__
T0450	-0.149888	-0.177584	0.232385	d__Bacteria;p__Bacillota_A;c__Clostridia;o__Christensenellales;f__CAG-138;g__PeH17;s__
T0828	0.230211	-0.0303046	0.232198	d__Bacteria;p__Bacillota_A;c__Clostridia;o__Lachnospirales;f__Lachnospiraceae;g__HGM12587;s__HGM12587 sp017622875
T0854	-0.117694	0.199809	0.231896	d__Bacteria;p__Bacillota_A;c__Clostridia;o__Lachnospirales;f__Lachnospiraceae;g__Lachnoclostridium_B;s__
T0021	0.184196	0.140421	0.231616	d__Archaea;p__Methanobacteriota;c__Methanobacteria;o__Methanobacteriales;f__Methanobacteriaceae;g__Methanobrevibacter_A;s__
T1771	-0.228309	0.0370572	0.231297	d__Bacteria;p__Bacillota_C;c__Negativicutes;o__Acidaminococcales;f__Acidaminococcaceae;g__Phascolarctobacterium;s__Phascolarctobacterium sp900545535
T1676	-0.154157	-0.17202	0.230988	d__Bacteria;p__Bacillota_A;c__Clostridia;o__TANB77;f__UBA1234;g__HGM13618;s__HGM13618 sp900753975
T2188	-0.162043	-0.163788	0.2304	d__Bacteria;p__Bacteroidota;c__Bacteroidia;o__Sphingobacteriales;f__Sphingobacteriaceae;g__Sphingobacterium;s__
T1253	-0.150565	-0.173684	0.22986	d__Bacteria;p__Bacillota_A;c__Clostridia;o__Oscillospirales;f__Oscillospiraceae;g__CAG-103;s__CAG-103 sp900317855
T1045	-0.166734	0.157769	0.229546	d__Bacteria;p__Bacillota_A;c__Clostridia;o__Oscillospirales;f__Acutalibacteraceae;g__Eubacterium_R;s__Eubacterium_R sp020860025
T1053	0.185888	0.134644	0.229528	d__Bacteria;p__Bacillota_A;c__Clostridia;o__Oscillospirales;f__Acutalibacteraceae;g__Fimenecus;s__Fimenecus sp017466205
T2047	-0.209108	-0.0928191	0.228783	d__Bacteria;p__Bacteroidota;c__Bacteroidia;o__Bacteroidales;f__Rikenellaceae;g__Alistipes;s__Alistipes onderdonkii
T1647	-0.153178	0.169084	0.228151	d__Bacteria;p__Bacillota_A;c__Clostridia;o__TANB77;f__CAG-508;g__CAKPSH01;s__
T0850	-0.143623	-0.177244	0.228129	d__Bacteria;p__Bacillota_A;c__Clostridia;o__Lachnospirales;f__Lachnospiraceae;g__Lachnoclostridium;s__
T1572	0.226766	-0.0227518	0.227905	d__Bacteria;p__Bacillota_A;c__Clostridia;o__Peptostreptococcales;f__;g__;s__
T1385	-0.148806	-0.17245	0.227777	d__Bacteria;p__Bacillota_A;c__Clostridia;o__Oscillospirales;f__Oscillospiraceae;g__UBA738;s__UBA738 sp002404605
T1810	-0.207377	0.0928633	0.227219	d__Bacteria;p__Bacteroidota;c__;o__;f__;g__;s__
T2284	-0.177595	-0.140065	0.226182	d__Bacteria;p__Elusimicrobiota;c__Elusimicrobia;o__Elusimicrobiales;f__Elusimicrobiaceae;g__UBA1436;s__UBA1436 sp002329395
T0255	-0.212287	-0.077342	0.225937	d__Bacteria;p__Bacillota;c__Bacilli;o__Lactobacillales;f__Lactobacillaceae;g__Leuconostoc;s__Leuconostoc lactis
T1411	-0.208481	-0.0859179	0.225491	d__Bacteria;p__Bacillota_A;c__Clostridia;o__Oscillospirales;f__Ruminococcaceae;g__Anaerofilum;s__Anaerofilum excrementigallinarum
T0496	0.1156	-0.193312	0.225239	d__Bacteria;p__Bacillota_A;c__Clostridia;o__Christensenellales;f__CAG-74;g__RUG563;s__
T2364	-0.163064	-0.155305	0.225188	d__Bacteria;p__Pseudomonadota;c__Alphaproteobacteria;o__RF32;f__CAG-977;g__;s__
T2089	-0.207967	-0.0863126	0.225167	d__Bacteria;p__Bacteroidota;c__Bacteroidia;o__Bacteroidales;f__Rikenellaceae;g__Tidjanibacter;s__Tidjanibacter inops
T1089	-0.106758	0.198216	0.225138	d__Bacteria;p__Bacillota_A;c__Clostridia;o__Oscillospirales;f__Acutalibacteraceae;g__UBA1213;s__
T0092	-0.105879	-0.198573	0.225037	d__Bacteria;p__Actinomycetota;c__Actinomycetia;o__Mycobacteriales;f__Mycobacteriaceae;g__Rhodococcus;s__Rhodococcus sp023417985
T0287	0.187434	0.124456	0.224991	d__Bacteria;p__Bacillota;c__Bacilli;o__ML615J-28;f__CAG-698;g__CAKOMG01;s__
T2110	-0.220905	-0.0396806	0.22444	d__Bacteria;p__Bacteroidota;c__Bacteroidia;o__Bacteroidales;f__Tannerellaceae;g__Parabacteroides;s__Parabacteroides sp003480915
T0059	-0.201484	-0.0986076	0.22432	d__Bacteria;p__Actinomycetota;c__Actinomycetia;o__Actinomycetales;f__Bifidobacteriaceae;g__;s__
T1565	-0.149497	-0.166366	0.223668	d__Bacteria;p__Bacillota_A;c__Clostridia;o__Oscillospirales;f__UMGS1384;g__CALWJF01;s__
T1884	-0.184738	-0.125176	0.223153	d__Bacteria;p__Bacteroidota;c__Bacteroidia;o__Bacteroidales;f__Bacteroidaceae;g__Phocaeicola;s__Phocaeicola sp902388365
T2578	-0.175946	-0.135978	0.222367	d__Bacteria;p__Pseudomonadota;c__Gammaproteobacteria;o__Enterobacterales_A;f__Succinivibrionaceae;g__Succinivibrio;s__Succinivibrio sp000431835
T1284	-0.093306	-0.201752	0.222283	d__Bacteria;p__Bacillota_A;c__Clostridia;o__Oscillospirales;f__Oscillospiraceae;g__F23-B02;s__
T1966	-0.22122	-0.0198207	0.222106	d__Bacteria;p__Bacteroidota;c__Bacteroidia;o__Bacteroidales;f__Marinifilaceae;g__Odoribacter;s__Odoribacter massiliensis
T1701	-0.158853	0.155113	0.222023	d__Bacteria;p__Bacillota_A;c__Clostridia;o__UBA1381;f__UBA1381;g__Ornithomonoglobus_A;s__
T0461	-0.147511	-0.16565	0.221809	d__Bacteria;p__Bacillota_A;c__Clostridia;o__Christensenellales;f__CAG-138;g__RUG472;s__
T2316	-0.20004	-0.0932683	0.220715	d__Bacteria;p__Patescibacteria;c__Saccharimonadia;o__Saccharimonadales;f__Nanoperiomorbaceae;g__;s__
T2132	-0.0960912	-0.198468	0.220506	d__Bacteria;p__Bacteroidota;c__Bacteroidia;o__Bacteroidales;f__UBA932;g__Cryptobacteroides;s__Cryptobacteroides sp015060255
T0396	-0.194243	0.103695	0.220188	d__Bacteria;p__Bacillota;c__Bacilli;o__RFN20;f__CAG-826;g__RGIG3315;s__
T1798	-0.172594	-0.136351	0.219955	d__Bacteria;p__Bacillota_C;c__Negativicutes;o__Veillonellales;f__;g__;s__
T1470	-0.218793	0.0224777	0.219944	d__Bacteria;p__Bacillota_A;c__Clostridia;o__Oscillospirales;f__Ruminococcaceae;g__Massiliimalia;s__
T1515	-0.159731	0.150919	0.219752	d__Bacteria;p__Bacillota_A;c__Clostridia;o__Oscillospirales;f__Ruminococcaceae;g__Ruminococcus_C;s__Ruminococcus_C sp021203985
T2220	-0.195142	0.10084	0.219657	d__Bacteria;p__Cyanobacteriota;c__Vampirovibrionia;o__Gastranaerophilales;f__Gastranaerophilaceae;g__Avigastranaerophilus;s__Avigastranaerophilus sp021199975
T1556	0.212101	0.0559339	0.219352	d__Bacteria;p__Bacillota_A;c__Clostridia;o__Oscillospirales;f__SIG627;g__RGIG6353;s__
T1378	-0.203144	-0.08119	0.218768	d__Bacteria;p__Bacillota_A;c__Clostridia;o__Oscillospirales;f__Oscillospiraceae;g__Scatomorpha;s__Scatomorpha sp900546485
T0503	0.000869288	-0.218612	0.218613	d__Bacteria;p__Bacillota_A;c__Clostridia;o__Christensenellales;f__CAG-74;g__SFHK01;s__
T0882	0.18555	0.115524	0.218574	d__Bacteria;p__Bacillota_A;c__Clostridia;o__Lachnospirales;f__Lachnospiraceae;g__Oribacterium;s__
T1652	-0.170665	0.135436	0.217875	d__Bacteria;p__Bacillota_A;c__Clostridia;o__TANB77;f__CAG-508;g__Merdicola;s__
T0972	-0.180642	0.121088	0.217471	d__Bacteria;p__Bacillota_A;c__Clostridia;o__Lachnospirales;f__Lachnospiraceae;g__UBA6987;s__
T1436	-0.145573	0.161504	0.217428	d__Bacteria;p__Bacillota_A;c__Clostridia;o__Oscillospirales;f__Ruminococcaceae;g__Faeciplasma;s__Faeciplasma sp020861185
T0098	-0.166011	-0.140402	0.217423	d__Bacteria;p__Actinomycetota;c__Actinomycetia;o__Streptomycetales;f__Streptomycetaceae;g__Streptomyces;s__
T1531	0.215329	0.0296381	0.217359	d__Bacteria;p__Bacillota_A;c__Clostridia;o__Oscillospirales;f__Ruminococcaceae;g__UBA1762;s__
T0090	-0.129052	-0.174266	0.216848	d__Bacteria;p__Actinomycetota;c__Actinomycetia;o__Mycobacteriales;f__Mycobacteriaceae;g__Rhodococcus;s__
T2599	-0.0504766	-0.210777	0.216737	d__Bacteria;p__Pseudomonadota;c__Gammaproteobacteria;o__Pseudomonadales;f__Moraxellaceae;g__Acinetobacter;s__Acinetobacter pecorum
T0487	-0.154355	-0.151756	0.216461	d__Bacteria;p__Bacillota_A;c__Clostridia;o__Christensenellales;f__CAG-74;g__Limiplasma;s__Limiplasma sp004556545
T1553	-0.144787	0.160817	0.216392	d__Bacteria;p__Bacillota_A;c__Clostridia;o__Oscillospirales;f__Ruminococcaceae;g__UMGS363;s__UMGS363 sp021199335
T0210	-0.21105	-0.045418	0.215882	d__Bacteria;p__Bacillota;c__Bacilli;o__Erysipelotrichales;f__Erysipelotrichaceae;g__Dielma;s__
T1091	-0.145725	-0.159273	0.215879	d__Bacteria;p__Bacillota_A;c__Clostridia;o__Oscillospirales;f__Acutalibacteraceae;g__UBA1417;s__
T1474	0.194408	0.0925228	0.215302	d__Bacteria;p__Bacillota_A;c__Clostridia;o__Oscillospirales;f__Ruminococcaceae;g__Negativibacillus;s__Negativibacillus sp017439985
T2700	0.206196	0.0617779	0.215251	d__Bacteria;p__Verrucomicrobiota;c__Kiritimatiellia;o__RFP12;f__UBA1067;g__Spyradenecus;s__
T2168	-0.183328	-0.112341	0.215011	d__Bacteria;p__Bacteroidota;c__Bacteroidia;o__Flavobacteriales;f__Flavobacteriaceae;g__Flavobacterium;s__
T0876	-0.196989	0.0846023	0.214388	d__Bacteria;p__Bacillota_A;c__Clostridia;o__Lachnospirales;f__Lachnospiraceae;g__Muricomes;s__
T2335	-0.197261	0.082291	0.213737	d__Bacteria;p__Planctomycetota;c__SZUA-567;o__SZUA-567;f__SZUA-567;g__JAJBSZ01;s__JAJBSZ01 sp021201355
T0973	-0.179667	0.115411	0.213541	d__Bacteria;p__Bacillota_A;c__Clostridia;o__Lachnospirales;f__Lachnospiraceae;g__UBA7109;s__
T0962	-0.207637	0.0492773	0.213404	d__Bacteria;p__Bacillota_A;c__Clostridia;o__Lachnospirales;f__Lachnospiraceae;g__UBA3402;s__
T1441	-0.143893	0.157322	0.213203	d__Bacteria;p__Bacillota_A;c__Clostridia;o__Oscillospirales;f__Ruminococcaceae;g__Faeciplasma;s__Faeciplasma sp021201135
T2732	0.208512	0.0405598	0.21242	d__Bacteria;p__Verrucomicrobiota;c__Verrucomicrobiae;o__Opitutales;f__CAG-312;g__;s__
T2500	-0.174987	-0.119923	0.212137	d__Bacteria;p__Pseudomonadota;c__Gammaproteobacteria;o__Enterobacterales;f__Enterobacteriaceae;g__Citrobacter_A;s__
T1146	0.200186	0.0691982	0.211809	d__Bacteria;p__Bacillota_A;c__Clostridia;o__Oscillospirales;f__Butyricicoccaceae;g__UBA4644;s__UBA4644 sp017559995
T1289	-0.15101	-0.147775	0.211285	d__Bacteria;p__Bacillota_A;c__Clostridia;o__Oscillospirales;f__Oscillospiraceae;g__F23-B02;s__F23-B02 sp934597175
T2543	-0.201409	-0.0633537	0.211138	d__Bacteria;p__Pseudomonadota;c__Gammaproteobacteria;o__Enterobacterales;f__Enterobacteriaceae;g__Pantoea;s__
T1824	-0.113551	-0.177756	0.210929	d__Bacteria;p__Bacteroidota;c__Bacteroidia;o__Bacteroidales;f__Bacteroidaceae;g__Bacteroides;s__Bacteroides eggerthii
T2200	-0.209544	-0.0232126	0.210826	d__Bacteria;p__Campylobacterota;c__Campylobacteria;o__Campylobacterales;f__Helicobacteraceae;g__Helicobacter_B;s__
T2707	0.206864	0.0391478	0.210535	d__Bacteria;p__Verrucomicrobiota;c__Lentisphaeria;o__;f__;g__;s__
T2675	-0.19688	-0.0744414	0.210484	d__Bacteria;p__Spirochaetota;c__Spirochaetia;o__Treponematales;f__Treponemataceae;g__Treponema_F;s__Treponema_F sp944389965
T1069	0.20054	-0.0629712	0.210194	d__Bacteria;p__Bacillota_A;c__Clostridia;o__Oscillospirales;f__Acutalibacteraceae;g__RUG806;s__
T2050	-0.180037	-0.107218	0.209545	d__Bacteria;p__Bacteroidota;c__Bacteroidia;o__Bacteroidales;f__Rikenellaceae;g__Alistipes;s__Alistipes shahii
T1298	-0.142877	0.153107	0.209417	d__Bacteria;p__Bacillota_A;c__Clostridia;o__Oscillospirales;f__Oscillospiraceae;g__Faecousia;s__Faecousia sp021200975
T1881	0.206609	0.0291738	0.208658	d__Bacteria;p__Bacteroidota;c__Bacteroidia;o__Bacteroidales;f__Bacteroidaceae;g__Phocaeicola;s__Phocaeicola sp015060765
T1949	-0.203865	-0.0427058	0.20829	d__Bacteria;p__Bacteroidota;c__Bacteroidia;o__Bacteroidales;f__Barnesiellaceae;g__UMGS27;s__UMGS27 sp900538555
T1564	0.0188405	-0.207359	0.208214	d__Bacteria;p__Bacillota_A;c__Clostridia;o__Oscillospirales;f__UMGS1384;g__;s__
T0528	-0.141747	-0.151495	0.207468	d__Bacteria;p__Bacillota_A;c__Clostridia;o__Christensenellales;f__CAG-917;g__CAG-1138;s__CAG-1138 sp000434675
T0254	-0.196209	-0.0643949	0.206506	d__Bacteria;p__Bacillota;c__Bacilli;o__Lactobacillales;f__Lactobacillaceae;g__Leuconostoc;s__
T0660	-0.141986	0.149915	0.206482	d__Bacteria;p__Bacillota_A;c__Clostridia;o__Lachnospirales;f__Lachnospiraceae;g__Acetatifactor;s__Acetatifactor sp021200695
T1111	0.206408	-0.00467267	0.206461	d__Bacteria;p__Bacillota_A;c__Clostridia;o__Oscillospirales;f__Acutalibacteraceae;g__UBA737;s__UBA737 sp017624675
T1066	-0.144249	0.147569	0.20636	d__Bacteria;p__Bacillota_A;c__Clostridia;o__Oscillospirales;f__Acutalibacteraceae;g__RUG592;s__
T2334	-0.189161	0.0823992	0.206328	d__Bacteria;p__Planctomycetota;c__SZUA-567;o__SZUA-567;f__SZUA-567;g__JAJBSZ01;s__JAJBSZ01 sp020860865
T2080	-0.190945	0.0776076	0.206114	d__Bacteria;p__Bacteroidota;c__Bacteroidia;o__Bacteroidales;f__Rikenellaceae;g__JAJBUQ01;s__
T2468	-0.129081	-0.160008	0.205583	d__Bacteria;p__Pseudomonadota;c__Gammaproteobacteria;o__Burkholderiales;f__Burkholderiaceae_B;g__Comamonas;s__Comamonas kerstersii
T0008	0.155992	0.133757	0.205486	d__Archaea;p__Halobacteriota;c__Methanomicrobia;o__Methanomicrobiales;f__Methanocorpusculaceae;g__Methanocorpusculum;s__Methanocorpusculum sp017387505
T2570	-0.187603	0.0830498	0.205163	d__Bacteria;p__Pseudomonadota;c__Gammaproteobacteria;o__Enterobacterales_A;f__Pasteurellaceae;g__Lonepinella;s__Lonepinella koalarum
T1954	-0.187042	0.0834918	0.204831	d__Bacteria;p__Bacteroidota;c__Bacteroidia;o__Bacteroidales;f__Dysgonomonadaceae;g__Dysgonomonas;s__
T0238	-0.155195	-0.133179	0.204505	d__Bacteria;p__Bacillota;c__Bacilli;o__Lactobacillales;f__Enterococcaceae;g__;s__
T1007	0.204198	0.00298603	0.204219	d__Bacteria;p__Bacillota_A;c__Clostridia;o__Monoglobales;f__Monoglobaceae;g__Ructibacterium;s__
T1430	-0.192178	-0.0672287	0.203598	d__Bacteria;p__Bacillota_A;c__Clostridia;o__Oscillospirales;f__Ruminococcaceae;g__Faecalibacterium;s__Faecalibacterium sp002160895
T2672	-0.163128	-0.121745	0.20355	d__Bacteria;p__Spirochaetota;c__Spirochaetia;o__Treponematales;f__Treponemataceae;g__Treponema_D;s__Treponema_D sp945873775
T0402	-0.181445	0.0922377	0.203543	d__Bacteria;p__Bacillota;c__Bacilli;o__RFN20;f__CAG-826;g__UBA2450;s__
T0179	-0.0642177	-0.193129	0.203526	d__Bacteria;p__Bacillota;c__Bacilli;o__Bacillales;f__Planococcaceae;g__Solibacillus;s__
T1311	0.0241915	0.201692	0.203138	d__Bacteria;p__Bacillota_A;c__Clostridia;o__Oscillospirales;f__Oscillospiraceae;g__HGM13006;s__
T0156	0.164649	0.118525	0.202873	d__Bacteria;p__Bacillota;c__Bacilli;o__Acholeplasmatales;f__Anaeroplasmataceae;g__Anaeroplasma;s__
T0688	0.17633	0.0994852	0.202459	d__Bacteria;p__Bacillota_A;c__Clostridia;o__Lachnospirales;f__Lachnospiraceae;g__Blautia_A;s__
T2429	-0.188122	0.0746848	0.202405	d__Bacteria;p__Pseudomonadota;c__Gammaproteobacteria;o__Burkholderiales;f__Burkholderiaceae;g__Duganella;s__
T0713	0.201395	0.0142946	0.201901	d__Bacteria;p__Bacillota_A;c__Clostridia;o__Lachnospirales;f__Lachnospiraceae;g__CAG-510;s__
T0754	-0.140076	0.144887	0.201528	d__Bacteria;p__Bacillota_A;c__Clostridia;o__Lachnospirales;f__Lachnospiraceae;g__Choladousia;s__Choladousia sp021199475
T0919	-0.142411	-0.142044	0.201141	d__Bacteria;p__Bacillota_A;c__Clostridia;o__Lachnospirales;f__Lachnospiraceae;g__RUG11977;s__
T0478	-0.139187	-0.145201	0.201138	d__Bacteria;p__Bacillota_A;c__Clostridia;o__Christensenellales;f__CAG-74;g__Aphodomonas;s__
T0680	-0.172753	0.102898	0.201076	d__Bacteria;p__Bacillota_A;c__Clostridia;o__Lachnospirales;f__Lachnospiraceae;g__Avilachnospira;s__
T1589	-0.142294	-0.142061	0.201069	d__Bacteria;p__Bacillota_A;c__Clostridia;o__Peptostreptococcales;f__Anaerovoracaceae;g__JAKSSK01;s__JAKSSK01 sp024403135
T0184	-0.190209	-0.0651713	0.201064	d__Bacteria;p__Bacillota;c__Bacilli;o__Erysipelotrichales;f__Coprobacillaceae;g__;s__
T0230	-0.130872	0.152451	0.20092	d__Bacteria;p__Bacillota;c__Bacilli;o__Erysipelotrichales;f__Erysipelotrichaceae;g__UBA1783;s__
T0871	-0.188202	-0.0700944	0.200831	d__Bacteria;p__Bacillota_A;c__Clostridia;o__Lachnospirales;f__Lachnospiraceae;g__Merdimonas;s__Merdimonas faecis
T1842	-0.180818	0.0873629	0.200817	d__Bacteria;p__Bacteroidota;c__Bacteroidia;o__Bacteroidales;f__Bacteroidaceae;g__Bacteroides;s__Bacteroides sp902362375
T2504	-0.106346	-0.170026	0.200545	d__Bacteria;p__Pseudomonadota;c__Gammaproteobacteria;o__Enterobacterales;f__Enterobacteriaceae;g__Cronobacter;s__
T0531	-0.147812	-0.135188	0.200311	d__Bacteria;p__Bacillota_A;c__Clostridia;o__Christensenellales;f__CAG-917;g__CAG-349;s__CAG-349 sp003539515
T0955	-0.139518	0.143153	0.199896	d__Bacteria;p__Bacillota_A;c__Clostridia;o__Lachnospirales;f__Lachnospiraceae;g__UBA3282;s__UBA3282 sp021199255
T1387	-0.143018	-0.139263	0.199621	d__Bacteria;p__Bacillota_A;c__Clostridia;o__Oscillospirales;f__Oscillospiraceae;g__UBA738;s__UBA738 sp004557735
T2029	-0.141611	-0.14029	0.199336	d__Bacteria;p__Bacteroidota;c__Bacteroidia;o__Bacteroidales;f__Paludibacteraceae;g__RF16;s__RF16 sp022783865
T2085	-0.143285	0.13794	0.198892	d__Bacteria;p__Bacteroidota;c__Bacteroidia;o__Bacteroidales;f__Rikenellaceae;g__Rikenella;s__Rikenella massiliensis
T0533	-0.142649	-0.138501	0.198825	d__Bacteria;p__Bacillota_A;c__Clostridia;o__Christensenellales;f__CAG-917;g__CAG-475;s__CAG-475 sp000434435
T1239	0.185581	-0.0713439	0.198822	d__Bacteria;p__Bacillota_A;c__Clostridia;o__Oscillospirales;f__CAG-382;g__UMGS882;s__
T2076	-0.16687	-0.107449	0.198472	d__Bacteria;p__Bacteroidota;c__Bacteroidia;o__Bacteroidales;f__Rikenellaceae;g__Alistipes_A;s__Alistipes_A indistinctus
T1230	0.165782	-0.108608	0.198191	d__Bacteria;p__Bacillota_A;c__Clostridia;o__Oscillospirales;f__CAG-382;g__SFLA01;s__
T0078	-0.0190549	-0.197259	0.198177	d__Bacteria;p__Actinomycetota;c__Actinomycetia;o__Actinomycetales;f__Micrococcaceae;g__;s__
T1873	-0.185466	-0.0687973	0.197815	d__Bacteria;p__Bacteroidota;c__Bacteroidia;o__Bacteroidales;f__Bacteroidaceae;g__Phocaeicola;s__Phocaeicola barnesiae
T0526	0.122543	-0.15525	0.197786	d__Bacteria;p__Bacillota_A;c__Clostridia;o__Christensenellales;f__CAG-917;g__;s__
T1953	-0.182059	0.0752539	0.196999	d__Bacteria;p__Bacteroidota;c__Bacteroidia;o__Bacteroidales;f__Dysgonomonadaceae;g__;s__
T0298	-0.159374	0.115678	0.19693	d__Bacteria;p__Bacillota;c__Bacilli;o__RF39;f__UBA660;g__Caccenecus;s__
T0293	-0.12407	-0.152568	0.196647	d__Bacteria;p__Bacillota;c__Bacilli;o__Paenibacillales;f__Paenibacillaceae;g__;s__
T1224	0.154927	0.120797	0.196454	d__Bacteria;p__Bacillota_A;c__Clostridia;o__Oscillospirales;f__CAG-272;g__UMGS731;s__UMGS731 sp017456005
T1651	-0.143807	0.133681	0.196344	d__Bacteria;p__Bacillota_A;c__Clostridia;o__TANB77;f__CAG-508;g__JAAWPK01;s__JAAWPK01 sp944386135
T2673	-0.165956	-0.104708	0.196227	d__Bacteria;p__Spirochaetota;c__Spirochaetia;o__Treponematales;f__Treponemataceae;g__Treponema_D;s__Treponema_D succinifaciens
T1122	0.160637	-0.112461	0.196091	d__Bacteria;p__Bacillota_A;c__Clostridia;o__Oscillospirales;f__Acutalibacteraceae;g__UMGS1976;s__
T1077	-0.144498	0.13218	0.195835	d__Bacteria;p__Bacillota_A;c__Clostridia;o__Oscillospirales;f__Acutalibacteraceae;g__Ruminococcus_E;s__Ruminococcus_E sp021202245
T2197	-0.0824332	-0.17731	0.195535	d__Bacteria;p__Campylobacterota;c__Campylobacteria;o__Campylobacterales;f__Campylobacteraceae;g__Campylobacter_D;s__
T0523	0.193211	0.0274459	0.195151	d__Bacteria;p__Bacillota_A;c__Clostridia;o__Christensenellales;f__CAG-74;g__Ventricola;s__Ventricola sp004557905
T0862	-0.184143	0.0641328	0.194992	d__Bacteria;p__Bacillota_A;c__Clostridia;o__Lachnospirales;f__Lachnospiraceae;g__Limivivens;s__
T0935	0.186788	0.0558255	0.194952	d__Bacteria;p__Bacillota_A;c__Clostridia;o__Lachnospirales;f__Lachnospiraceae;g__SIG307;s__SIG307 sp017556805
T1471	-0.194563	-0.0104296	0.194842	d__Bacteria;p__Bacillota_A;c__Clostridia;o__Oscillospirales;f__Ruminococcaceae;g__Massiliimalia;s__Massiliimalia sp900752435
T0288	-0.142848	-0.132121	0.19458	d__Bacteria;p__Bacillota;c__Bacilli;o__ML615J-28;f__CAG-698;g__Tener-01;s__Tener-01 sp001940985
T2448	-0.133938	-0.141129	0.194568	d__Bacteria;p__Pseudomonadota;c__Gammaproteobacteria;o__Burkholderiales;f__Burkholderiaceae_A;g__Aphodousia;s__Aphodousia sp905206345
T0891	0.174588	0.0845432	0.193981	d__Bacteria;p__Bacillota_A;c__Clostridia;o__Lachnospirales;f__Lachnospiraceae;g__RGIG3002;s__
T2414	-0.0677109	-0.181561	0.193776	d__Bacteria;p__Pseudomonadota;c__Alphaproteobacteria;o__Sphingomonadales;f__Sphingomonadaceae;g__;s__
T0378	-0.140279	0.133178	0.193428	d__Bacteria;p__Bacillota;c__Bacilli;o__RF39;f__UBA660;g__Ventrenecus;s__
T2326	0.191203	-0.0282041	0.193272	d__Bacteria;p__Planctomycetota;c__Planctomycetia;o__Pirellulales;f__Thermoguttaceae;g__;s__
T1691	-0.134128	0.138942	0.19312	d__Bacteria;p__Bacillota_A;c__Clostridia;o__UBA1381;f__UBA1381;g__12844;s__12844 sp021205715
T0079	0.155892	-0.113901	0.19307	d__Bacteria;p__Actinomycetota;c__Actinomycetia;o__Actinomycetales;f__Micrococcaceae;g__Arthrobacter_B;s__
T0398	-0.173449	0.0847416	0.193043	d__Bacteria;p__Bacillota;c__Bacilli;o__RFN20;f__CAG-826;g__RUG13091;s__
T1996	-0.148542	0.123132	0.192941	d__Bacteria;p__Bacteroidota;c__Bacteroidia;o__Bacteroidales;f__Muribaculaceae;g__Paramuribaculum;s__Paramuribaculum sp020859845
T0821	-0.135178	-0.137616	0.192902	d__Bacteria;p__Bacillota_A;c__Clostridia;o__Lachnospirales;f__Lachnospiraceae;g__Fimousia;s__
T1407	-0.140856	-0.131738	0.192861	d__Bacteria;p__Bacillota_A;c__Clostridia;o__Oscillospirales;f__QAMX01;g__QAMX01;s__QAMX01 sp003149835
T1663	0.136932	-0.135479	0.192626	d__Bacteria;p__Bacillota_A;c__Clostridia;o__TANB77;f__CAG-508;g__UMGS1663;s__
T1957	-0.143526	-0.127944	0.192274	d__Bacteria;p__Bacteroidota;c__Bacteroidia;o__Bacteroidales;f__F082;g__Limimorpha;s__Limimorpha sp002633315
T1854	-0.180151	0.064779	0.191444	d__Bacteria;p__Bacteroidota;c__Bacteroidia;o__Bacteroidales;f__Bacteroidaceae;g__JAJPZL01;s__
T0451	-0.139363	-0.130798	0.191128	d__Bacteria;p__Bacillota_A;c__Clostridia;o__Christensenellales;f__CAG-138;g__PeH17;s__PeH17 sp000435055
T0814	0.00328597	-0.191027	0.191055	d__Bacteria;p__Bacillota_A;c__Clostridia;o__Lachnospirales;f__Lachnospiraceae;g__Faecalimonas;s__Faecalimonas sp017472665
T1694	-0.138794	0.131275	0.191042	d__Bacteria;p__Bacillota_A;c__Clostridia;o__UBA1381;f__UBA1381;g__CAG-41;s__CAG-41 sp021203665
T1464	-0.111422	-0.154479	0.19047	d__Bacteria;p__Bacillota_A;c__Clostridia;o__Oscillospirales;f__Ruminococcaceae;g__HUN007;s__
T1261	-0.142006	0.126842	0.190406	d__Bacteria;p__Bacillota_A;c__Clostridia;o__Oscillospirales;f__Oscillospiraceae;g__CAJOIG01;s__CAJOIG01 sp020866945
T1131	-0.142339	-0.126377	0.190346	d__Bacteria;p__Bacillota_A;c__Clostridia;o__Oscillospirales;f__Butyricicoccaceae;g__Agathobaculum;s__Agathobaculum sp003481705
T1811	-0.0850774	-0.170232	0.190308	d__Bacteria;p__Bacteroidota;c__Bacteroidia;o__;f__;g__;s__
T2104	-0.17892	0.0644412	0.190171	d__Bacteria;p__Bacteroidota;c__Bacteroidia;o__Bacteroidales;f__Tannerellaceae;g__Parabacteroides;s__Parabacteroides faecavium
T0064	-0.0948446	-0.164594	0.189965	d__Bacteria;p__Actinomycetota;c__Actinomycetia;o__Actinomycetales;f__Bifidobacteriaceae;g__Bifidobacterium;s__Bifidobacterium merycicum
T2083	-0.143854	0.123594	0.189656	d__Bacteria;p__Bacteroidota;c__Bacteroidia;o__Bacteroidales;f__Rikenellaceae;g__RGIG9113;s__RGIG9113 sp017935625
T1935	-0.171745	0.080331	0.189603	d__Bacteria;p__Bacteroidota;c__Bacteroidia;o__Bacteroidales;f__Bacteroidaceae;g__UBA4372;s__UBA4372 sp021204845
T0961	-0.150373	0.115445	0.189577	d__Bacteria;p__Bacillota_A;c__Clostridia;o__Lachnospirales;f__Lachnospiraceae;g__UBA3305;s__UBA3305 sp021202715
T0124	-0.0990295	-0.16136	0.189325	d__Bacteria;p__Actinomycetota;c__Coriobacteriia;o__Coriobacteriales;f__Eggerthellaceae;g__CAKUOV01;s__
T1523	-0.123386	-0.143592	0.189322	d__Bacteria;p__Bacillota_A;c__Clostridia;o__Oscillospirales;f__Ruminococcaceae;g__Ruminococcus_F;s__
T1118	0.184879	-0.0389591	0.188939	d__Bacteria;p__Bacillota_A;c__Clostridia;o__Oscillospirales;f__Acutalibacteraceae;g__UMGS1484;s__
T0354	0.0106355	0.18837	0.18867	d__Bacteria;p__Bacillota;c__Bacilli;o__RF39;f__UBA660;g__RUG11788;s__
T0883	-0.147479	0.117393	0.188497	d__Bacteria;p__Bacillota_A;c__Clostridia;o__Lachnospirales;f__Lachnospiraceae;g__Paralachnospira;s__
T1529	0.17536	0.0690233	0.188456	d__Bacteria;p__Bacillota_A;c__Clostridia;o__Oscillospirales;f__Ruminococcaceae;g__UBA1394;s__
T0193	-0.147011	0.117548	0.188228	d__Bacteria;p__Bacillota;c__Bacilli;o__Erysipelotrichales;f__Coprobacillaceae;g__JAJQDJ01;s__JAJQDJ01 sp021201655
T1709	0.186324	0.0253236	0.188037	d__Bacteria;p__Bacillota_A;c__Clostridia;o__UBA1381;f__UBA9506;g__Congzhengia;s__
T0028	0.163253	0.0927462	0.187759	d__Archaea;p__Thermoplasmatota;c__;o__;f__;g__;s__
T0938	-0.137693	0.127499	0.187658	d__Bacteria;p__Bacillota_A;c__Clostridia;o__Lachnospirales;f__Lachnospiraceae;g__SIG308;s__SIG308 sp021203205
T2332	-0.176368	0.0635986	0.187485	d__Bacteria;p__Planctomycetota;c__SZUA-567;o__SZUA-567;f__SZUA-567;g__;s__
T2073	-0.186449	-0.0161175	0.187144	d__Bacteria;p__Bacteroidota;c__Bacteroidia;o__Bacteroidales;f__Rikenellaceae;g__Alistipes;s__Alistipes sp902363575
T0786	-0.180978	0.0471287	0.187013	d__Bacteria;p__Bacillota_A;c__Clostridia;o__Lachnospirales;f__Lachnospiraceae;g__Enterocloster;s__Enterocloster citroniae
T1876	-0.167604	-0.0821011	0.186632	d__Bacteria;p__Bacteroidota;c__Bacteroidia;o__Bacteroidales;f__Bacteroidaceae;g__Phocaeicola;s__Phocaeicola massiliensis
T0144	-0.158085	0.0990246	0.186539	d__Bacteria;p__Actinomycetota;c__Coriobacteriia;o__Coriobacteriales;f__UMGS124;g__RGIG5691;s__
T0145	-0.158272	0.0984651	0.186401	d__Bacteria;p__Actinomycetota;c__Coriobacteriia;o__Coriobacteriales;f__UMGS124;g__UMGS124;s__
T1805	-0.180207	-0.0474871	0.186359	d__Bacteria;p__Bacillota_C;c__Negativicutes;o__Veillonellales;f__Megasphaeraceae;g__Megasphaera;s__
T2652	-0.177968	-0.0548348	0.186225	d__Bacteria;p__Spirochaetota;c__Spirochaetia;o__Treponematales;f__Treponemataceae;g__Gallitreponema;s__Gallitreponema excrementavium
T0133	-0.137368	0.125694	0.186196	d__Bacteria;p__Actinomycetota;c__Coriobacteriia;o__Coriobacteriales;f__Eggerthellaceae;g__Rubneribacter;s__
T0610	-0.139996	-0.122626	0.186108	d__Bacteria;p__Bacillota_A;c__Clostridia;o__Clostridiales;f__Clostridiaceae;g__Sarcina;s__Sarcina ventriculi
T1132	-0.169686	-0.0763872	0.186086	d__Bacteria;p__Bacillota_A;c__Clostridia;o__Oscillospirales;f__Butyricicoccaceae;g__Butyricicoccus;s__
T2099	-0.158701	-0.0970821	0.18604	d__Bacteria;p__Bacteroidota;c__Bacteroidia;o__Bacteroidales;f__Tannerellaceae;g__Parabacteroides;s__Parabacteroides acidifaciens
T1355	-0.147794	0.112791	0.185916	d__Bacteria;p__Bacillota_A;c__Clostridia;o__Oscillospirales;f__Oscillospiraceae;g__Onthomonas;s__Onthomonas sp021202515
T1353	-0.165424	0.0846004	0.185802	d__Bacteria;p__Bacillota_A;c__Clostridia;o__Oscillospirales;f__Oscillospiraceae;g__Onthomonas;s__Onthomonas sp021201475
T1744	-0.11386	-0.146778	0.185763	d__Bacteria;p__Bacillota_B;c__Dehalobacteriia;o__UBA4068;f__UBA4068;g__;s__
T0779	-0.111112	0.148399	0.185386	d__Bacteria;p__Bacillota_A;c__Clostridia;o__Lachnospirales;f__Lachnospiraceae;g__Dorea;s__
T1956	-0.0894954	-0.162329	0.185365	d__Bacteria;p__Bacteroidota;c__Bacteroidia;o__Bacteroidales;f__F082;g__Limimorpha;s__
T1153	-0.136391	-0.125183	0.185131	d__Bacteria;p__Bacillota_A;c__Clostridia;o__Oscillospirales;f__CAG-272;g__CAG-272;s__CAG-272 sp000433515
T0600	-0.096707	-0.157823	0.185096	d__Bacteria;p__Bacillota_A;c__Clostridia;o__Clostridiales;f__Clostridiaceae;g__Clostridium;s__Clostridium neonatale
T0647	-0.185001	-0.00247987	0.185017	d__Bacteria;p__Bacillota_A;c__Clostridia;o__Lachnospirales;f__Lachnospiraceae;g__14-2;s__14-2 sp001940225
T2113	-0.183254	-0.0252389	0.184984	d__Bacteria;p__Bacteroidota;c__Bacteroidia;o__Bacteroidales;f__Tannerellaceae;g__Parabacteroides;s__Parabacteroides sp021204335
T0757	-0.153161	0.102244	0.184152	d__Bacteria;p__Bacillota_A;c__Clostridia;o__Lachnospirales;f__Lachnospiraceae;g__Choladousia;s__Choladousia sp021202075
T1794	-0.16452	0.0807712	0.183278	d__Bacteria;p__Bacillota_C;c__Negativicutes;o__Selenomonadales;f__Selenomonadaceae;g__Megamonas;s__Megamonas hypermegale_A
T0927	0.158721	0.0912708	0.183092	d__Bacteria;p__Bacillota_A;c__Clostridia;o__Lachnospirales;f__Lachnospiraceae;g__Shuttleworthia;s__
T1453	-0.17147	-0.0630773	0.182704	d__Bacteria;p__Bacillota_A;c__Clostridia;o__Oscillospirales;f__Ruminococcaceae;g__Fournierella;s__
T1181	0.143061	0.113402	0.182556	d__Bacteria;p__Bacillota_A;c__Clostridia;o__Oscillospirales;f__CAG-272;g__RGIG1993;s__
T1975	-0.149332	-0.104596	0.18232	d__Bacteria;p__Bacteroidota;c__Bacteroidia;o__Bacteroidales;f__Muribaculaceae;g__CAG-485;s__
T2674	-0.143098	-0.112893	0.182268	d__Bacteria;p__Spirochaetota;c__Spirochaetia;o__Treponematales;f__Treponemataceae;g__Treponema_F;s__
T0278	0.140419	0.115907	0.182077	d__Bacteria;p__Bacillota;c__Bacilli;o__ML615J-28;f__CAG-313;g__HGM10611;s__
T0689	-0.163635	-0.0794392	0.181898	d__Bacteria;p__Bacillota_A;c__Clostridia;o__Lachnospirales;f__Lachnospiraceae;g__Blautia_A;s__Blautia_A faecis
T0870	-0.173953	-0.0521894	0.181614	d__Bacteria;p__Bacillota_A;c__Clostridia;o__Lachnospirales;f__Lachnospiraceae;g__Merdimonas;s__
T2723	-0.143556	-0.111039	0.181488	d__Bacteria;p__Verrucomicrobiota;c__Lentisphaeria;o__Victivallales;f__UBA1829;g__UBA1829;s__
T2105	-0.163545	-0.078038	0.18121	d__Bacteria;p__Bacteroidota;c__Bacteroidia;o__Bacteroidales;f__Tannerellaceae;g__Parabacteroides;s__Parabacteroides goldsteinii
T2175	-0.179706	-0.0232752	0.181207	d__Bacteria;p__Bacteroidota;c__Bacteroidia;o__Flavobacteriales;f__Weeksellaceae;g__Chryseobacterium;s__
T0070	-0.117828	-0.137468	0.181055	d__Bacteria;p__Actinomycetota;c__Actinomycetia;o__Actinomycetales;f__Cellulomonadaceae;g__Cellulomonas;s__
T1976	-0.143889	-0.109597	0.180875	d__Bacteria;p__Bacteroidota;c__Bacteroidia;o__Bacteroidales;f__Muribaculaceae;g__CAG-485;s__CAG-485 sp900541835
T1050	-0.17981	-0.0187066	0.18078	d__Bacteria;p__Bacillota_A;c__Clostridia;o__Oscillospirales;f__Acutalibacteraceae;g__Eubacterium_R;s__Eubacterium_R sp910577195
T0515	0.16069	0.0826737	0.18071	d__Bacteria;p__Bacillota_A;c__Clostridia;o__Christensenellales;f__CAG-74;g__UBA11524;s__UBA11524 sp017513475
T2355	-0.178644	-0.0239053	0.180237	d__Bacteria;p__Pseudomonadota;c__Alphaproteobacteria;o__RF32;f__CAG-239;g__HGM16780;s__
T1838	-0.179502	-0.0158035	0.180196	d__Bacteria;p__Bacteroidota;c__Bacteroidia;o__Bacteroidales;f__Bacteroidaceae;g__Bacteroides;s__Bacteroides salyersiae
T1074	-0.162422	-0.0780039	0.180182	d__Bacteria;p__Bacillota_A;c__Clostridia;o__Oscillospirales;f__Acutalibacteraceae;g__Ruminococcus_E;s__Ruminococcus_E bromii_B
T0289	-0.155804	0.0902966	0.180078	d__Bacteria;p__Bacillota;c__Bacilli;o__Mycoplasmatales;f__;g__;s__
T0263	-0.166865	-0.0647605	0.178991	d__Bacteria;p__Bacillota;c__Bacilli;o__Lactobacillales;f__Streptococcaceae;g__Lactococcus;s__
T1257	-0.134975	-0.116841	0.178522	d__Bacteria;p__Bacillota_A;c__Clostridia;o__Oscillospirales;f__Oscillospiraceae;g__CAG-170;s__CAG-170 sp002404795
T0898	-0.0778758	0.160087	0.178024	d__Bacteria;p__Bacillota_A;c__Clostridia;o__Lachnospirales;f__Lachnospiraceae;g__RGIG5612;s__
T1840	-0.175888	0.0273159	0.177997	d__Bacteria;p__Bacteroidota;c__Bacteroidia;o__Bacteroidales;f__Bacteroidaceae;g__Bacteroides;s__Bacteroides sp900552405
T0319	-0.138482	-0.111339	0.17769	d__Bacteria;p__Bacillota;c__Bacilli;o__RF39;f__UBA660;g__CAG-914;s__CAG-914 sp000437895
T1327	-0.168048	0.0564435	0.177274	d__Bacteria;p__Bacillota_A;c__Clostridia;o__Oscillospirales;f__Oscillospiraceae;g__JAJQEJ01;s__JAJQEJ01 sp020860545
T0194	-0.159563	0.0764834	0.176946	d__Bacteria;p__Bacillota;c__Bacilli;o__Erysipelotrichales;f__Coprobacillaceae;g__JAJQDJ01;s__JAJQDJ01 sp021202205
T0467	-0.13975	-0.107741	0.176461	d__Bacteria;p__Bacillota_A;c__Clostridia;o__Christensenellales;f__CAG-138;g__UBA1685;s__UBA1685 sp002320595
T2010	-0.137461	-0.110542	0.176394	d__Bacteria;p__Bacteroidota;c__Bacteroidia;o__Bacteroidales;f__P3;g__Phil12;s__Phil12 sp002633275
T2473	-0.166798	-0.0562173	0.176017	d__Bacteria;p__Pseudomonadota;c__Gammaproteobacteria;o__Burkholderiales;f__Burkholderiaceae_B;g__Comamonas;s__Comamonas terrigena
T2051	-0.157892	0.0774798	0.175878	d__Bacteria;p__Bacteroidota;c__Bacteroidia;o__Bacteroidales;f__Rikenellaceae;g__Alistipes;s__Alistipes sp001941065
T1315	-0.150398	-0.0904548	0.175504	d__Bacteria;p__Bacillota_A;c__Clostridia;o__Oscillospirales;f__Oscillospiraceae;g__Intestinimonas;s__Intestinimonas butyriciproducens
T0785	-0.171347	-0.0369537	0.175287	d__Bacteria;p__Bacillota_A;c__Clostridia;o__Lachnospirales;f__Lachnospiraceae;g__Enterocloster;s__Enterocloster bolteae
T1777	-0.144479	-0.0989483	0.175114	d__Bacteria;p__Bacillota_C;c__Negativicutes;o__Acidaminococcales;f__Acidaminococcaceae;g__Phascolarctobacterium_A;s__Phascolarctobacterium_A sp905200645
T0717	-0.141452	0.10301	0.174985	d__Bacteria;p__Bacillota_A;c__Clostridia;o__Lachnospirales;f__Lachnospiraceae;g__CAG-56;s__
T1921	0.143839	0.0992161	0.174739	d__Bacteria;p__Bacteroidota;c__Bacteroidia;o__Bacteroidales;f__Bacteroidaceae;g__UBA1189;s__UBA1189 sp017622495
T1755	-0.146144	-0.0957407	0.174712	d__Bacteria;p__Bacillota_B;c__Peptococcia;o__Peptococcales;f__Peptococcaceae;g__UBA7185;s__UBA7185 sp900756555
T0967	0.156433	0.0776161	0.17463	d__Bacteria;p__Bacillota_A;c__Clostridia;o__Lachnospirales;f__Lachnospiraceae;g__UBA3766;s__UBA3766 sp017622505
T1737	0.156589	0.0772602	0.174612	d__Bacteria;p__Bacillota_A;c__Clostridia;o__UMGS1883;f__UMGS1883;g__RGIG1927;s__
T1671	0.173902	-0.0138309	0.174451	d__Bacteria;p__Bacillota_A;c__Clostridia;o__TANB77;f__RGIG9151;g__RGIG9151;s__
T1934	-0.140029	-0.102515	0.173544	d__Bacteria;p__Bacteroidota;c__Bacteroidia;o__Bacteroidales;f__Bacteroidaceae;g__UBA4372;s__UBA4372 sp019420585
T2633	-0.164026	-0.0566328	0.173527	d__Bacteria;p__Pseudomonadota;c__Gammaproteobacteria;o__Xanthomonadales;f__Xanthomonadaceae;g__Stenotrophomonas;s__Stenotrophomonas maltophilia_F
T1567	-0.108846	-0.134289	0.172861	d__Bacteria;p__Bacillota_A;c__Clostridia;o__Oscillospirales;f__UMGS1384;g__UMGS1384;s__
T2264	-0.132354	-0.111164	0.172844	d__Bacteria;p__Desulfobacterota;c__Desulfovibrionia;o__Desulfovibrionales;f__Desulfovibrionaceae;g__Desulfovibrio;s__Desulfovibrio piger
T2530	-0.163521	-0.0556845	0.172743	d__Bacteria;p__Pseudomonadota;c__Gammaproteobacteria;o__Enterobacterales;f__Enterobacteriaceae;g__Kluyvera;s__Kluyvera georgiana
T1576	-0.131381	-0.111801	0.172512	d__Bacteria;p__Bacillota_A;c__Clostridia;o__Peptostreptococcales;f__Anaerovoracaceae;g__CAG-238;s__CAG-238 sp000435615
T2751	-0.168961	-0.034521	0.172452	d__Bacteria;p__Verrucomicrobiota;c__Verrucomicrobiae;o__Verrucomicrobiales;f__Akkermansiaceae;g__Akkermansia;s__Akkermansia muciniphila
T2032	0.161252	0.06085	0.172351	d__Bacteria;p__Bacteroidota;c__Bacteroidia;o__Bacteroidales;f__Paludibacteraceae;g__UBA1181;s__UBA1181 sp015061185
T2365	-0.151922	-0.0812233	0.172272	d__Bacteria;p__Pseudomonadota;c__Alphaproteobacteria;o__RF32;f__CAG-977;g__CAG-977;s__
T0795	0.134175	0.107871	0.17216	d__Bacteria;p__Bacillota_A;c__Clostridia;o__Lachnospirales;f__Lachnospiraceae;g__Eubacterium_F;s__Eubacterium_F sp017938215
T1865	-0.162285	-0.0571489	0.172054	d__Bacteria;p__Bacteroidota;c__Bacteroidia;o__Bacteroidales;f__Bacteroidaceae;g__OM05-12;s__
T0393	-0.15792	0.0672189	0.171631	d__Bacteria;p__Bacillota;c__Bacilli;o__RFN20;f__CAG-826;g__JAJQAP01;s__JAJQAP01 sp021203745
T1266	-0.149789	-0.0836773	0.171577	d__Bacteria;p__Bacillota_A;c__Clostridia;o__Oscillospirales;f__Oscillospiraceae;g__Dysosmobacter;s__Dysosmobacter sp001916835
T1845	-0.169408	0.0214937	0.170766	d__Bacteria;p__Bacteroidota;c__Bacteroidia;o__Bacteroidales;f__Bacteroidaceae;g__Bacteroides;s__Bacteroides timonensis
T0842	-0.100674	-0.137596	0.170493	d__Bacteria;p__Bacillota_A;c__Clostridia;o__Lachnospirales;f__Lachnospiraceae;g__JALENY01;s__
T1551	0.125157	0.115756	0.170481	d__Bacteria;p__Bacillota_A;c__Clostridia;o__Oscillospirales;f__Ruminococcaceae;g__UMGS363;s__
T1395	-0.134368	-0.104313	0.170106	d__Bacteria;p__Bacillota_A;c__Clostridia;o__Oscillospirales;f__Oscillospiraceae;g__Vescimonas;s__Vescimonas sp900313295
T1528	0.168315	0.0242609	0.170055	d__Bacteria;p__Bacillota_A;c__Clostridia;o__Oscillospirales;f__Ruminococcaceae;g__SIG578;s__
T0703	0.146934	0.0837983	0.16915	d__Bacteria;p__Bacillota_A;c__Clostridia;o__Lachnospirales;f__Lachnospiraceae;g__CAG-194;s__CAG-194 sp017623815
T0670	-0.123669	0.115271	0.169061	d__Bacteria;p__Bacillota_A;c__Clostridia;o__Lachnospirales;f__Lachnospiraceae;g__Alectryocaccobium;s__
T0631	-0.134525	0.101993	0.168818	d__Bacteria;p__Bacillota_A;c__Clostridia;o__Lachnospirales;f__CAG-274;g__CAG-274;s__
T2749	-0.13479	-0.101334	0.168633	d__Bacteria;p__Verrucomicrobiota;c__Verrucomicrobiae;o__Verrucomicrobiales;f__Akkermansiaceae;g__Akkermansia;s__Akkermansia glycaniphila
T2118	-0.155469	0.0650947	0.168546	d__Bacteria;p__Bacteroidota;c__Bacteroidia;o__Bacteroidales;f__UBA11471;g__UBA11471;s__
T2331	-0.15437	0.06587	0.167836	d__Bacteria;p__Planctomycetota;c__SZUA-567;o__SZUA-567;f__;g__;s__
T1108	-0.0623798	-0.15574	0.167768	d__Bacteria;p__Bacillota_A;c__Clostridia;o__Oscillospirales;f__Acutalibacteraceae;g__UBA737;s__UBA737 sp017481865
T0034	-0.131769	-0.103738	0.167703	d__Archaea;p__Thermoplasmatota;c__Thermoplasmata;o__Methanomassiliicoccales;f__Methanomethylophilaceae;g__Methanarcanum;s__
T2663	0.166944	-0.0140076	0.16753	d__Bacteria;p__Spirochaetota;c__Spirochaetia;o__Treponematales;f__Treponemataceae;g__Treponema_D;s__Treponema_D sp017521105
T0177	-0.0961048	-0.137192	0.167504	d__Bacteria;p__Bacillota;c__Bacilli;o__Bacillales;f__Planococcaceae;g__Psychrobacillus;s__
T1157	-0.128249	-0.106914	0.166968	d__Bacteria;p__Bacillota_A;c__Clostridia;o__Oscillospirales;f__CAG-272;g__CAG-390;s__CAG-390 sp900753295
T0473	-0.147304	-0.0777596	0.166568	d__Bacteria;p__Bacillota_A;c__Clostridia;o__Christensenellales;f__CAG-314;g__Fimimonas;s__Fimimonas sp900769665
T1875	-0.146003	-0.0801178	0.166541	d__Bacteria;p__Bacteroidota;c__Bacteroidia;o__Bacteroidales;f__Bacteroidaceae;g__Phocaeicola;s__Phocaeicola faecalis
T1857	-0.153591	0.0638678	0.16634	d__Bacteria;p__Bacteroidota;c__Bacteroidia;o__Bacteroidales;f__Bacteroidaceae;g__JAJQDI01;s__JAJQDI01 sp020861095
T0700	-0.164087	0.0267584	0.166255	d__Bacteria;p__Bacillota_A;c__Clostridia;o__Lachnospirales;f__Lachnospiraceae;g__Caccovicinus;s__
T2341	-0.163137	-0.0314989	0.16615	d__Bacteria;p__Pseudomonadota;c__Alphaproteobacteria;o__Caulobacterales;f__Caulobacteraceae;g__;s__
T1812	-0.060449	-0.154587	0.165985	d__Bacteria;p__Bacteroidota;c__Bacteroidia;o__Bacteroidales;f__;g__;s__
T1406	-0.131687	-0.100971	0.165942	d__Bacteria;p__Bacillota_A;c__Clostridia;o__Oscillospirales;f__QAMX01;g__QAMX01;s__
T1500	0.160011	0.0430396	0.165698	d__Bacteria;p__Bacillota_A;c__Clostridia;o__Oscillospirales;f__Ruminococcaceae;g__Ruminococcus;s__Ruminococcus sp015066935
T0532	0.165589	-0.00435114	0.165646	d__Bacteria;p__Bacillota_A;c__Clostridia;o__Christensenellales;f__CAG-917;g__CAG-475;s__
T2742	-0.158605	0.046362	0.165243	d__Bacteria;p__Verrucomicrobiota;c__Verrucomicrobiae;o__Opitutales;f__UBA953;g__Spyradosoma;s__Spyradosoma sp021204635
T2740	-0.14884	0.0714871	0.165117	d__Bacteria;p__Verrucomicrobiota;c__Verrucomicrobiae;o__Opitutales;f__UBA953;g__;s__
T1413	-0.128296	-0.10365	0.164934	d__Bacteria;p__Bacillota_A;c__Clostridia;o__Oscillospirales;f__Ruminococcaceae;g__Angelakisella;s__
T1678	-0.130195	-0.10053	0.16449	d__Bacteria;p__Bacillota_A;c__Clostridia;o__TANB77;f__UBA1234;g__RGIG4465;s__RGIG4465 sp934169745
T0626	-0.145641	0.0761156	0.164332	d__Bacteria;p__Bacillota_A;c__Clostridia;o__Lachnospirales;f__Anaerotignaceae;g__Metalachnospira;s__Metalachnospira sp021202325
T2691	-0.0322546	-0.160984	0.164183	d__Bacteria;p__Verrucomicrobiota;c__;o__;f__;g__;s__
T2529	-0.154292	-0.055484	0.163965	d__Bacteria;p__Pseudomonadota;c__Gammaproteobacteria;o__Enterobacterales;f__Enterobacteriaceae;g__Kluyvera;s__Kluyvera cryocrescens
T0743	-0.146801	0.0727152	0.163823	d__Bacteria;p__Bacillota_A;c__Clostridia;o__Lachnospirales;f__Lachnospiraceae;g__Choladocola;s__Choladocola sp001941045
T1977	-0.162224	-0.0212862	0.163615	d__Bacteria;p__Bacteroidota;c__Bacteroidia;o__Bacteroidales;f__Muribaculaceae;g__CAG-485;s__CAG-485 sp900554845
T0264	-0.15395	-0.0550888	0.16351	d__Bacteria;p__Bacillota;c__Bacilli;o__Lactobacillales;f__Streptococcaceae;g__Lactococcus;s__Lactococcus lactis
T1901	-0.156874	0.0458376	0.163433	d__Bacteria;p__Bacteroidota;c__Bacteroidia;o__Bacteroidales;f__Bacteroidaceae;g__Prevotella;s__Prevotella sp021204905
T1520	-0.140249	-0.0836753	0.163313	d__Bacteria;p__Bacillota_A;c__Clostridia;o__Oscillospirales;f__Ruminococcaceae;g__Ruminococcus_D;s__Ruminococcus_D sp900314975
T1951	-0.160078	-0.0321475	0.163275	d__Bacteria;p__Bacteroidota;c__Bacteroidia;o__Bacteroidales;f__Coprobacteraceae;g__Coprobacter;s__
T0131	-0.149895	0.0643957	0.163142	d__Bacteria;p__Actinomycetota;c__Coriobacteriia;o__Coriobacteriales;f__Eggerthellaceae;g__Raoultibacter;s__
T0541	-0.000938598	-0.162566	0.162569	d__Bacteria;p__Bacillota_A;c__Clostridia;o__Christensenellales;f__Christensenellaceae;g__;s__
T0941	-0.148208	-0.0660805	0.162272	d__Bacteria;p__Bacillota_A;c__Clostridia;o__Lachnospirales;f__Lachnospiraceae;g__TWA4;s__
T2563	-0.155331	-0.0468032	0.162229	d__Bacteria;p__Pseudomonadota;c__Gammaproteobacteria;o__Enterobacterales;f__Enterobacteriaceae;g__UBA7405;s__UBA7405 sp000755535
T2342	-0.152863	-0.0532033	0.161857	d__Bacteria;p__Pseudomonadota;c__Alphaproteobacteria;o__Caulobacterales;f__Caulobacteraceae;g__Brevundimonas;s__
T1900	-0.147583	0.0663852	0.161826	d__Bacteria;p__Bacteroidota;c__Bacteroidia;o__Bacteroidales;f__Bacteroidaceae;g__Prevotella;s__Prevotella sp021204735
T1757	0.0559873	-0.151556	0.161567	d__Bacteria;p__Bacillota_C;c__Negativicutes;o__;f__;g__;s__
T2501	-0.138864	-0.0822162	0.161377	d__Bacteria;p__Pseudomonadota;c__Gammaproteobacteria;o__Enterobacterales;f__Enterobacteriaceae;g__Citrobacter_A;s__Citrobacter_A amalonaticus
T2194	-0.0589138	-0.150181	0.161323	d__Bacteria;p__Campylobacterota;c__Campylobacteria;o__Campylobacterales;f__Campylobacteraceae;g__;s__
T0380	-0.137598	0.0840913	0.161259	d__Bacteria;p__Bacillota;c__Bacilli;o__RFN20;f__CAG-288;g__;s__
T1511	-0.133068	-0.0910617	0.161243	d__Bacteria;p__Bacillota_A;c__Clostridia;o__Oscillospirales;f__Ruminococcaceae;g__Ruminococcus;s__Ruminococcus sp900752785
T2598	-0.158	-0.0311196	0.161035	d__Bacteria;p__Pseudomonadota;c__Gammaproteobacteria;o__Pseudomonadales;f__Moraxellaceae;g__Acinetobacter;s__Acinetobacter johnsonii
T0458	-0.127677	-0.0977706	0.160812	d__Bacteria;p__Bacillota_A;c__Clostridia;o__Christensenellales;f__CAG-138;g__RGIG3141;s__
T2109	-0.152691	-0.0503062	0.160764	d__Bacteria;p__Bacteroidota;c__Bacteroidia;o__Bacteroidales;f__Tannerellaceae;g__Parabacteroides;s__Parabacteroides sp003473295
T1473	-0.153515	-0.0472935	0.160634	d__Bacteria;p__Bacillota_A;c__Clostridia;o__Oscillospirales;f__Ruminococcaceae;g__Negativibacillus;s__Negativibacillus massiliensis
T2081	-0.15167	0.0523354	0.160446	d__Bacteria;p__Bacteroidota;c__Bacteroidia;o__Bacteroidales;f__Rikenellaceae;g__JAJQAW01;s__
T1539	-0.0799668	0.138997	0.160359	d__Bacteria;p__Bacillota_A;c__Clostridia;o__Oscillospirales;f__Ruminococcaceae;g__UBA5884;s__
T1988	-0.146664	0.0645855	0.160255	d__Bacteria;p__Bacteroidota;c__Bacteroidia;o__Bacteroidales;f__Muribaculaceae;g__JAJPXC01;s__
T2533	-0.11479	-0.111721	0.160182	d__Bacteria;p__Pseudomonadota;c__Gammaproteobacteria;o__Enterobacterales;f__Enterobacteriaceae;g__Kosakonia;s__
T0155	0.126832	0.0975788	0.160025	d__Bacteria;p__Bacillota;c__Bacilli;o__Acholeplasmatales;f__Anaeroplasmataceae;g__;s__
T2082	-0.131618	0.0909452	0.159983	d__Bacteria;p__Bacteroidota;c__Bacteroidia;o__Bacteroidales;f__Rikenellaceae;g__RGIG9113;s__
T0213	-0.154294	-0.0410196	0.159654	d__Bacteria;p__Bacillota;c__Bacilli;o__Erysipelotrichales;f__Erysipelotrichaceae;g__Faecalitalea;s__
T1326	-0.152509	0.0471479	0.159631	d__Bacteria;p__Bacillota_A;c__Clostridia;o__Oscillospirales;f__Oscillospiraceae;g__JAJQEJ01;s__
T2538	-0.151225	-0.0510716	0.159616	d__Bacteria;p__Pseudomonadota;c__Gammaproteobacteria;o__Enterobacterales;f__Enterobacteriaceae;g__Lelliottia;s__
T1673	-0.131558	-0.0900163	0.159407	d__Bacteria;p__Bacillota_A;c__Clostridia;o__TANB77;f__SIG350;g__SIG350;s__SIG350 sp944393615
T2297	-0.152505	0.0456746	0.159198	d__Bacteria;p__Fusobacteriota;c__Fusobacteriia;o__Fusobacteriales;f__Fusobacteriaceae;g__Fusobacterium_A;s__
T2651	-0.15532	-0.034622	0.159132	d__Bacteria;p__Spirochaetota;c__Spirochaetia;o__Treponematales;f__Treponemataceae;g__Gallitreponema;s__
T2528	-0.151752	-0.047834	0.159112	d__Bacteria;p__Pseudomonadota;c__Gammaproteobacteria;o__Enterobacterales;f__Enterobacteriaceae;g__Kluyvera;s__Kluyvera ascorbata
T2512	-0.152242	-0.0457082	0.158956	d__Bacteria;p__Pseudomonadota;c__Gammaproteobacteria;o__Enterobacterales;f__Enterobacteriaceae;g__Erwinia;s__
T2682	-0.154679	-0.0360074	0.158815	d__Bacteria;p__Synergistota;c__Synergistia;o__Synergistales;f__Synergistaceae;g__Caccocola;s__Caccocola faecigallinarum
T0922	-0.158197	-0.0139172	0.158808	d__Bacteria;p__Bacillota_A;c__Clostridia;o__Lachnospirales;f__Lachnospiraceae;g__Ruminococcus_B;s__
T2170	-0.138997	-0.0762566	0.158541	d__Bacteria;p__Bacteroidota;c__Bacteroidia;o__Flavobacteriales;f__Flavobacteriaceae;g__Flavobacterium;s__Flavobacterium sp013389595
T1973	-0.157324	-0.0192219	0.158494	d__Bacteria;p__Bacteroidota;c__Bacteroidia;o__Bacteroidales;f__Muribaculaceae;g__Amulumruptor;s__Amulumruptor sp001689515
T1267	-0.157189	-0.0191924	0.158356	d__Bacteria;p__Bacillota_A;c__Clostridia;o__Oscillospirales;f__Oscillospiraceae;g__Dysosmobacter;s__Dysosmobacter sp018228705
T1806	-0.155553	-0.0275572	0.157975	d__Bacteria;p__Bacillota_C;c__Negativicutes;o__Veillonellales;f__Megasphaeraceae;g__Megasphaera;s__Megasphaera stantonii
T1843	-0.157442	-0.0120312	0.157901	d__Bacteria;p__Bacteroidota;c__Bacteroidia;o__Bacteroidales;f__Bacteroidaceae;g__Bacteroides;s__Bacteroides stercorirosoris
T1092	-0.157616	-0.00773339	0.157805	d__Bacteria;p__Bacillota_A;c__Clostridia;o__Oscillospirales;f__Acutalibacteraceae;g__UBA1417;s__UBA1417 sp900549945
T1295	0.114492	0.108499	0.157736	d__Bacteria;p__Bacillota_A;c__Clostridia;o__Oscillospirales;f__Oscillospiraceae;g__Faecousia;s__Faecousia sp017461445
T1945	-0.154494	-0.0293432	0.157256	d__Bacteria;p__Bacteroidota;c__Bacteroidia;o__Bacteroidales;f__Barnesiellaceae;g__Barnesiella;s__Barnesiella intestinihominis
T1279	-0.126101	-0.0938762	0.157208	d__Bacteria;p__Bacillota_A;c__Clostridia;o__Oscillospirales;f__Oscillospiraceae;g__ER4;s__ER4 sp016295615
T2273	-0.153205	-0.0344129	0.157022	d__Bacteria;p__Desulfobacterota;c__Desulfovibrionia;o__Desulfovibrionales;f__Desulfovibrionaceae;g__Mailhella;s__Mailhella sp944324615
T1133	-0.147105	-0.0543929	0.156839	d__Bacteria;p__Bacillota_A;c__Clostridia;o__Oscillospirales;f__Butyricicoccaceae;g__Butyricicoccus;s__Butyricicoccus sp900547195
T1299	-0.133431	-0.0818893	0.156556	d__Bacteria;p__Bacillota_A;c__Clostridia;o__Oscillospirales;f__Oscillospiraceae;g__Faecousia;s__Faecousia sp021771675
T0256	-0.153724	-0.0294458	0.156519	d__Bacteria;p__Bacillota;c__Bacilli;o__Lactobacillales;f__Lactobacillaceae;g__Leuconostoc;s__Leuconostoc lactis_A
T0549	0.116994	0.103944	0.156499	d__Bacteria;p__Bacillota_A;c__Clostridia;o__Christensenellales;f__DTU072;g__Stercoripulliclostridium_A;s__
T1033	-0.126311	-0.0922573	0.156415	d__Bacteria;p__Bacillota_A;c__Clostridia;o__Oscillospirales;f__Acutalibacteraceae;g__CAG-488;s__CAG-488 sp934456435
T2609	-0.142645	-0.0640194	0.156352	d__Bacteria;p__Pseudomonadota;c__Gammaproteobacteria;o__Pseudomonadales;f__Moraxellaceae;g__Acinetobacter;s__Acinetobacter variabilis
T0527	-0.125223	-0.093586	0.15633	d__Bacteria;p__Bacillota_A;c__Clostridia;o__Christensenellales;f__CAG-917;g__CAG-1138;s__
T2030	0.120772	0.0990396	0.156188	d__Bacteria;p__Bacteroidota;c__Bacteroidia;o__Bacteroidales;f__Paludibacteraceae;g__RGIG9608;s__
T0266	-0.131435	-0.0840952	0.156036	d__Bacteria;p__Bacillota;c__Bacilli;o__Lactobacillales;f__Streptococcaceae;g__Streptococcus;s__Streptococcus caballi
T0865	-0.138548	0.0715809	0.155947	d__Bacteria;p__Bacillota_A;c__Clostridia;o__Lachnospirales;f__Lachnospiraceae;g__Massilistercora;s__
T1638	0.0745701	-0.136948	0.155934	d__Bacteria;p__Bacillota_A;c__Clostridia;o__TANB77;f__CAG-508;g__CAG-452;s__
T1992	-0.103701	-0.116245	0.155778	d__Bacteria;p__Bacteroidota;c__Bacteroidia;o__Bacteroidales;f__Muribaculaceae;g__Limisoma;s__Limisoma sp004555955
T1605	-0.138965	-0.0700796	0.155636	d__Bacteria;p__Bacillota_A;c__Clostridia;o__Peptostreptococcales;f__Peptostreptococcaceae;g__Intestinibacter;s__
T0642	-0.11227	-0.107379	0.155354	d__Bacteria;p__Bacillota_A;c__Clostridia;o__Lachnospirales;f__Cellulosilyticaceae;g__;s__
T1343	-0.154381	-0.0169106	0.155304	d__Bacteria;p__Bacillota_A;c__Clostridia;o__Oscillospirales;f__Oscillospiraceae;g__Marseille-P3106;s__Marseille-P3106 sp900543935
T2237	-0.146101	0.0518779	0.155038	d__Bacteria;p__Cyanobacteriota;c__Vampirovibrionia;o__Gastranaerophilales;f__Gastranaerophilaceae;g__UBA1221;s__
T2261	-0.154093	-0.0157367	0.154894	d__Bacteria;p__Desulfobacterota;c__Desulfovibrionia;o__Desulfovibrionales;f__Desulfovibrionaceae;g__Bilophila;s__Bilophila sp902373525
T0853	-0.153909	-0.0167589	0.154818	d__Bacteria;p__Bacillota_A;c__Clostridia;o__Lachnospirales;f__Lachnospiraceae;g__Lachnoclostridium_A;s__Lachnoclostridium_A edouardi
T1386	-0.128244	-0.0866714	0.154785	d__Bacteria;p__Bacillota_A;c__Clostridia;o__Oscillospirales;f__Oscillospiraceae;g__UBA738;s__UBA738 sp003522945
T1962	-0.151738	-0.0302945	0.154733	d__Bacteria;p__Bacteroidota;c__Bacteroidia;o__Bacteroidales;f__Marinifilaceae;g__Butyricimonas;s__Butyricimonas paravirosa
T0142	-0.137627	0.0705417	0.154653	d__Bacteria;p__Actinomycetota;c__Coriobacteriia;o__Coriobacteriales;f__UMGS124;g__JAGZEG01;s__
T0200	-0.148839	-0.041968	0.154643	d__Bacteria;p__Bacillota;c__Bacilli;o__Erysipelotrichales;f__Coprobacillaceae;g__Thomasclavelia;s__Thomasclavelia merdavium
T0674	-0.073827	-0.135846	0.154611	d__Bacteria;p__Bacillota_A;c__Clostridia;o__Lachnospirales;f__Lachnospiraceae;g__Anaerosporobacter;s__Anaerosporobacter mobilis
T2322	0.153619	-0.0171309	0.154571	d__Bacteria;p__Planctomycetota;c__;o__;f__;g__;s__
T0498	-0.124974	-0.0908945	0.154532	d__Bacteria;p__Bacillota_A;c__Clostridia;o__Christensenellales;f__CAG-74;g__RUG563;s__RUG563 sp934630705
T2127	-0.125865	-0.0894966	0.154439	d__Bacteria;p__Bacteroidota;c__Bacteroidia;o__Bacteroidales;f__UBA932;g__Cryptobacteroides;s__Cryptobacteroides sp000431015
T0129	-0.136244	0.0727125	0.154433	d__Bacteria;p__Actinomycetota;c__Coriobacteriia;o__Coriobacteriales;f__Eggerthellaceae;g__Gordonibacter;s__
T1667	0.0803754	-0.131748	0.15433	d__Bacteria;p__Bacillota_A;c__Clostridia;o__TANB77;f__CAG-508;g__UMGS1933;s__
T0852	-0.153501	-0.0158683	0.154319	d__Bacteria;p__Bacillota_A;c__Clostridia;o__Lachnospirales;f__Lachnospiraceae;g__Lachnoclostridium_A;s__
T0953	-0.13082	-0.0814188	0.154087	d__Bacteria;p__Bacillota_A;c__Clostridia;o__Lachnospirales;f__Lachnospiraceae;g__UBA3282;s__UBA3282 sp003612405
T0308	-0.127322	-0.08677	0.154078	d__Bacteria;p__Bacillota;c__Bacilli;o__RF39;f__UBA660;g__CAG-302;s__CAG-302 sp900543825
T0710	-0.106682	0.111092	0.154021	d__Bacteria;p__Bacillota_A;c__Clostridia;o__Lachnospirales;f__Lachnospiraceae;g__CAG-411;s__
T0119	-0.137271	0.069823	0.154008	d__Bacteria;p__Actinomycetota;c__Coriobacteriia;o__Coriobacteriales;f__Eggerthellaceae;g__Adlercreutzia;s__
T0499	-0.126916	-0.0870638	0.153908	d__Bacteria;p__Bacillota_A;c__Clostridia;o__Christensenellales;f__CAG-74;g__RUG740;s__
T0491	-0.142825	-0.0569733	0.153769	d__Bacteria;p__Bacillota_A;c__Clostridia;o__Christensenellales;f__CAG-74;g__Onthenecus;s__
T1599	-0.135353	0.0729592	0.153764	d__Bacteria;p__Bacillota_A;c__Clostridia;o__Peptostreptococcales;f__Anaerovoracaceae;g__RUG13615;s__
T1309	-0.153493	-0.00176053	0.153503	d__Bacteria;p__Bacillota_A;c__Clostridia;o__Oscillospirales;f__Oscillospiraceae;g__Flavonifractor;s__Flavonifractor plautii
T2510	-0.140399	0.0619179	0.153446	d__Bacteria;p__Pseudomonadota;c__Gammaproteobacteria;o__Enterobacterales;f__Enterobacteriaceae;g__Enterobacter;s__Enterobacter soli
T0418	-0.147832	0.0409958	0.153411	d__Bacteria;p__Bacillota_A;c__Clostridia;o__Christensenellales;f__Borkfalkiaceae;g__Coproplasma;s__Coproplasma sp021204585
T1980	-0.12551	-0.088173	0.153386	d__Bacteria;p__Bacteroidota;c__Bacteroidia;o__Bacteroidales;f__Muribaculaceae;g__CAG-873;s__CAG-873 sp001701165
T1936	-0.147669	0.0410552	0.15327	d__Bacteria;p__Bacteroidota;c__Bacteroidia;o__Bacteroidales;f__Bacteroidaceae;g__UBA4372;s__UBA4372 sp021204865
T1412	-0.149927	-0.0316023	0.153221	d__Bacteria;p__Bacillota_A;c__Clostridia;o__Oscillospirales;f__Ruminococcaceae;g__Anaerotruncus;s__
T0547	-0.125875	-0.0871246	0.153085	d__Bacteria;p__Bacillota_A;c__Clostridia;o__Christensenellales;f__DTU072;g__CAG-1782;s__CAG-1782 sp002349735
T0720	-0.137085	0.0680526	0.153047	d__Bacteria;p__Bacillota_A;c__Clostridia;o__Lachnospirales;f__Lachnospiraceae;g__CAG-590;s__CAG-590 sp900544905
T1866	-0.152226	-0.0155562	0.153018	d__Bacteria;p__Bacteroidota;c__Bacteroidia;o__Bacteroidales;f__Bacteroidaceae;g__OM05-12;s__OM05-12 sp003438995
T2002	-0.0626126	0.139601	0.152999	d__Bacteria;p__Bacteroidota;c__Bacteroidia;o__Bacteroidales;f__Muribaculaceae;g__Sodaliphilus;s__
T2667	0.147601	0.0395912	0.152819	d__Bacteria;p__Spirochaetota;c__Spirochaetia;o__Treponematales;f__Treponemataceae;g__Treponema_D;s__Treponema_D sp900767955
T1927	-0.125267	-0.0874263	0.152759	d__Bacteria;p__Bacteroidota;c__Bacteroidia;o__Bacteroidales;f__Bacteroidaceae;g__UBA4334;s__UBA4334 sp900316975
T2092	-0.15266	0.00247267	0.15268	d__Bacteria;p__Bacteroidota;c__Bacteroidia;o__Bacteroidales;f__Rikenellaceae;g__UBA940;s__
T2021	-0.151833	0.0156701	0.15264	d__Bacteria;p__Bacteroidota;c__Bacteroidia;o__Bacteroidales;f__Paludibacteraceae;g__QVMH01;s__
T2350	-0.128265	-0.0826638	0.152595	d__Bacteria;p__Pseudomonadota;c__Alphaproteobacteria;o__RF32;f__CAG-239;g__CAJLXD01;s__
T1374	-0.0931668	-0.120819	0.152569	d__Bacteria;p__Bacillota_A;c__Clostridia;o__Oscillospirales;f__Oscillospiraceae;g__RUG11142;s__
T2631	-0.116337	-0.0986514	0.152534	d__Bacteria;p__Pseudomonadota;c__Gammaproteobacteria;o__Xanthomonadales;f__Xanthomonadaceae;g__Stenotrophomonas;s__Stenotrophomonas ginsengisoli
T1333	-0.149211	-0.0308933	0.152376	d__Bacteria;p__Bacillota_A;c__Clostridia;o__Oscillospirales;f__Oscillospiraceae;g__Lawsonibacter;s__Lawsonibacter pullicola
T2268	-0.151572	-0.0149076	0.152304	d__Bacteria;p__Desulfobacterota;c__Desulfovibrionia;o__Desulfovibrionales;f__Desulfovibrionaceae;g__Desulfovibrio;s__Desulfovibrio sp905215675
T0782	0.0839194	0.126895	0.152134	d__Bacteria;p__Bacillota_A;c__Clostridia;o__Lachnospirales;f__Lachnospiraceae;g__Eisenbergiella;s__
T0260	-0.146649	-0.0399237	0.151986	d__Bacteria;p__Bacillota;c__Bacilli;o__Lactobacillales;f__Lactobacillaceae;g__Weissella;s__
T0310	-0.102902	0.111762	0.15192	d__Bacteria;p__Bacillota;c__Bacilli;o__RF39;f__UBA660;g__CAG-433;s__
T2210	-0.136282	0.0669656	0.151846	d__Bacteria;p__Chloroflexota;c__Anaerolineae;o__Anaerolineales;f__Anaerolineaceae;g__Flexilinea;s__
T2128	-0.134448	-0.0704325	0.15178	d__Bacteria;p__Bacteroidota;c__Bacteroidia;o__Bacteroidales;f__UBA932;g__Cryptobacteroides;s__Cryptobacteroides sp000432655
T2535	-0.149056	-0.0273324	0.151541	d__Bacteria;p__Pseudomonadota;c__Gammaproteobacteria;o__Enterobacterales;f__Enterobacteriaceae;g__Leclercia;s__
T1273	-0.150308	-0.0189494	0.151498	d__Bacteria;p__Bacillota_A;c__Clostridia;o__Oscillospirales;f__Oscillospiraceae;g__Dysosmobacter;s__Dysosmobacter welbionis
T2441	-0.150403	0.0173007	0.151395	d__Bacteria;p__Pseudomonadota;c__Gammaproteobacteria;o__Burkholderiales;f__Burkholderiaceae;g__Telluria;s__
T2568	-0.135432	0.0676536	0.15139	d__Bacteria;p__Pseudomonadota;c__Gammaproteobacteria;o__Enterobacterales_A;f__Pasteurellaceae;g__;s__
T2646	-0.124958	-0.0848393	0.151037	d__Bacteria;p__Spirochaetota;c__Spirochaetia;o__Sphaerochaetales;f__Sphaerochaetaceae;g__Spiro-02;s__Spiro-02 sp023401595
T2066	-0.140948	-0.0538655	0.15089	d__Bacteria;p__Bacteroidota;c__Bacteroidia;o__Bacteroidales;f__Rikenellaceae;g__Alistipes;s__Alistipes sp017936685
T2614	-0.144679	0.0426372	0.150831	d__Bacteria;p__Pseudomonadota;c__Gammaproteobacteria;o__Pseudomonadales;f__Pseudomonadaceae;g__Pseudomonas_E;s__Pseudomonas_E bubulae
T0154	0.123792	0.0861407	0.150813	d__Bacteria;p__Bacillota;c__Bacilli;o__Acholeplasmatales;f__;g__;s__
T1084	-0.127777	-0.0794126	0.150444	d__Bacteria;p__Bacillota_A;c__Clostridia;o__Oscillospirales;f__Acutalibacteraceae;g__SIG598;s__
T0329	-0.147211	-0.0292948	0.150097	d__Bacteria;p__Bacillota;c__Bacilli;o__RF39;f__UBA660;g__Faecimonas;s__
T1814	-0.0338801	-0.146115	0.149991	d__Bacteria;p__Bacteroidota;c__Bacteroidia;o__Bacteroidales;f__Bacteroidaceae;g__;s__
T0120	-0.132571	0.0700291	0.14993	d__Bacteria;p__Actinomycetota;c__Coriobacteriia;o__Coriobacteriales;f__Eggerthellaceae;g__Anaerotardibacter;s__
T0024	-0.126656	-0.0800364	0.149825	d__Archaea;p__Methanobacteriota;c__Methanobacteria;o__Methanobacteriales;f__Methanobacteriaceae;g__Methanobrevibacter_A;s__Methanobrevibacter_A sp900769095
T2721	-0.131157	-0.0721297	0.149682	d__Bacteria;p__Verrucomicrobiota;c__Lentisphaeria;o__Victivallales;f__UBA1829;g__UBA11452;s__UBA11452 sp003526375
T0575	0.112671	0.0983635	0.149566	d__Bacteria;p__Bacillota_A;c__Clostridia;o__Christensenellales;f__UBA1242;g__UBA5489;s__
T2759	-0.131433	-0.0713103	0.149532	d__Bacteria;p__Verrucomicrobiota;c__Verrucomicrobiae;o__Verrucomicrobiales;f__Akkermansiaceae;g__Akkermansia;s__Akkermansia sp900545155
T2669	-0.110167	-0.100833	0.149346	d__Bacteria;p__Spirochaetota;c__Spirochaetia;o__Treponematales;f__Treponemataceae;g__Treponema_D;s__Treponema_D sp902789325
T1879	-0.106499	-0.104373	0.149117	d__Bacteria;p__Bacteroidota;c__Bacteroidia;o__Bacteroidales;f__Bacteroidaceae;g__Phocaeicola;s__Phocaeicola sartorii
T0685	-0.11454	-0.0954292	0.149084	d__Bacteria;p__Bacillota_A;c__Clostridia;o__Lachnospirales;f__Lachnospiraceae;g__Blautia;s__
T1808	-0.115499	-0.094205	0.149046	d__Bacteria;p__Bacillota_C;c__Negativicutes;o__Veillonellales;f__Veillonellaceae;g__Veillonella;s__Veillonella sp009929605
T2632	-0.11555	-0.0938866	0.148884	d__Bacteria;p__Pseudomonadota;c__Gammaproteobacteria;o__Xanthomonadales;f__Xanthomonadaceae;g__Stenotrophomonas;s__Stenotrophomonas maltophilia_AH
T2569	-0.14288	0.0418295	0.148877	d__Bacteria;p__Pseudomonadota;c__Gammaproteobacteria;o__Enterobacterales_A;f__Pasteurellaceae;g__Lonepinella;s__
T1016	-0.144386	-0.0354032	0.148663	d__Bacteria;p__Bacillota_A;c__Clostridia;o__Oscillospirales;f__Acutalibacteraceae;g__Acutalibacter;s__
T0311	-0.124607	-0.0808092	0.148516	d__Bacteria;p__Bacillota;c__Bacilli;o__RF39;f__UBA660;g__CAG-533;s__
T1543	-0.141078	0.0463322	0.148491	d__Bacteria;p__Bacillota_A;c__Clostridia;o__Oscillospirales;f__Ruminococcaceae;g__UBA866;s__
T1048	-0.148281	-0.00742083	0.148467	d__Bacteria;p__Bacillota_A;c__Clostridia;o__Oscillospirales;f__Acutalibacteraceae;g__Eubacterium_R;s__Eubacterium_R sp900544515
T0355	-0.0707279	-0.130495	0.148429	d__Bacteria;p__Bacillota;c__Bacilli;o__RF39;f__UBA660;g__RUG11788;s__RUG11788 sp017436345
T2087	-0.145835	-0.0254089	0.148032	d__Bacteria;p__Bacteroidota;c__Bacteroidia;o__Bacteroidales;f__Rikenellaceae;g__Rikenella;s__Rikenella sp020859745
T1653	-0.146451	-0.0208096	0.147922	d__Bacteria;p__Bacillota_A;c__Clostridia;o__TANB77;f__CAG-508;g__Merdicola;s__Merdicola faecigallinarum
T2199	-0.14717	0.0133547	0.147775	d__Bacteria;p__Campylobacterota;c__Campylobacteria;o__Campylobacterales;f__Helicobacteraceae;g__Helicobacter_A;s__
T1416	-0.147169	-0.0121638	0.147671	d__Bacteria;p__Bacillota_A;c__Clostridia;o__Oscillospirales;f__Ruminococcaceae;g__Avimicrobium;s__
T1044	-0.146797	0.0155825	0.147622	d__Bacteria;p__Bacillota_A;c__Clostridia;o__Oscillospirales;f__Acutalibacteraceae;g__Eubacterium_R;s__Eubacterium_R sp020859725
T0105	-0.133175	0.0628935	0.14728	d__Bacteria;p__Actinomycetota;c__Coriobacteriia;o__Coriobacteriales;f__Atopobiaceae;g__Paratractidigestivibacter;s__
T1226	0.142728	0.0361072	0.147224	d__Bacteria;p__Bacillota_A;c__Clostridia;o__Oscillospirales;f__CAG-272;g__UMGS902;s__
T1722	0.143844	-0.0309677	0.147139	d__Bacteria;p__Bacillota_A;c__Clostridia;o__UMGS1840;f__;g__;s__
T0632	-0.138402	0.0495413	0.147001	d__Bacteria;p__Bacillota_A;c__Clostridia;o__Lachnospirales;f__CAG-274;g__CALWRD01;s__
T0678	-0.130609	-0.0670334	0.146807	d__Bacteria;p__Bacillota_A;c__Clostridia;o__Lachnospirales;f__Lachnospiraceae;g__Anaerostipes;s__Anaerostipes hadrus
T2502	-0.146686	-0.00329905	0.146723	d__Bacteria;p__Pseudomonadota;c__Gammaproteobacteria;o__Enterobacterales;f__Enterobacteriaceae;g__Citrobacter_A;s__Citrobacter_A farmeri
T0766	0.0958258	0.110867	0.14654	d__Bacteria;p__Bacillota_A;c__Clostridia;o__Lachnospirales;f__Lachnospiraceae;g__COE1;s__COE1 sp015056925
T0323	-0.140835	0.0398418	0.146362	d__Bacteria;p__Bacillota;c__Bacilli;o__RF39;f__UBA660;g__Coprosoma;s__
T2404	-0.144236	-0.0244217	0.146289	d__Bacteria;p__Pseudomonadota;c__Alphaproteobacteria;o__Rickettsiales;f__UBA1997;g__CALXSC01;s__
T1307	-0.124302	-0.0770935	0.146268	d__Bacteria;p__Bacillota_A;c__Clostridia;o__Oscillospirales;f__Oscillospiraceae;g__Flavonifractor;s__
T0185	-0.132461	0.0619857	0.146247	d__Bacteria;p__Bacillota;c__Bacilli;o__Erysipelotrichales;f__Coprobacillaceae;g__Beduini;s__
T2644	-0.143687	-0.0267609	0.146157	d__Bacteria;p__Spirochaetota;c__Spirochaetia;o__Sphaerochaetales;f__Sphaerochaetaceae;g__Sphaerochaeta;s__
T1334	-0.145793	0.0100894	0.146141	d__Bacteria;p__Bacillota_A;c__Clostridia;o__Oscillospirales;f__Oscillospiraceae;g__Lawsonibacter;s__Lawsonibacter sp900066645
T2508	-0.114807	-0.0903687	0.146107	d__Bacteria;p__Pseudomonadota;c__Gammaproteobacteria;o__Enterobacterales;f__Enterobacteriaceae;g__Enterobacter;s__Enterobacter cloacae
T0788	-0.14531	0.0135312	0.145938	d__Bacteria;p__Bacillota_A;c__Clostridia;o__Lachnospirales;f__Lachnospiraceae;g__Enterocloster;s__Enterocloster pacaense
T1218	-0.124487	-0.0760456	0.145876	d__Bacteria;p__Bacillota_A;c__Clostridia;o__Oscillospirales;f__CAG-272;g__UMGS1696;s__UMGS1696 sp900554225
T1213	0.1251	0.0749334	0.145825	d__Bacteria;p__Bacillota_A;c__Clostridia;o__Oscillospirales;f__CAG-272;g__UMGS1002;s__
T1449	-0.12659	-0.0719092	0.145588	d__Bacteria;p__Bacillota_A;c__Clostridia;o__Oscillospirales;f__Ruminococcaceae;g__Firm-04;s__Firm-04 sp001940925
T2171	-0.14551	0.00453874	0.145581	d__Bacteria;p__Bacteroidota;c__Bacteroidia;o__Flavobacteriales;f__UBA1820;g__Merdimorpha;s__
T1052	0.112271	0.092448	0.145435	d__Bacteria;p__Bacillota_A;c__Clostridia;o__Oscillospirales;f__Acutalibacteraceae;g__Fimenecus;s__Fimenecus sp017399175
T0001	-0.143111	0.0252016	0.145313	d__Archaea;p__;c__;o__;f__;g__;s__
T2731	0.14115	0.0344376	0.14529	d__Bacteria;p__Verrucomicrobiota;c__Verrucomicrobiae;o__Opitutales;f__;g__;s__
T0085	0.0903767	-0.113627	0.145186	d__Bacteria;p__Actinomycetota;c__Actinomycetia;o__Mycobacteriales;f__;g__;s__
T2558	-0.144784	-0.00913436	0.145072	d__Bacteria;p__Pseudomonadota;c__Gammaproteobacteria;o__Enterobacterales;f__Enterobacteriaceae;g__Serratia;s__
T2156	0.129051	0.0654304	0.14469	d__Bacteria;p__Bacteroidota;c__Bacteroidia;o__Bacteroidales;f__WCHB1-69;g__F23-D06;s__
T2232	-0.130627	-0.06219	0.144676	d__Bacteria;p__Cyanobacteriota;c__Vampirovibrionia;o__Gastranaerophilales;f__Gastranaerophilaceae;g__RUG841;s__
T2713	-0.122458	-0.0767869	0.144541	d__Bacteria;p__Verrucomicrobiota;c__Lentisphaeria;o__UBA1407;f__UBA1407;g__UBA1724;s__UBA1724 sp900548225
T0838	-0.129396	0.0638997	0.144314	d__Bacteria;p__Bacillota_A;c__Clostridia;o__Lachnospirales;f__Lachnospiraceae;g__JAILFK01;s__
T0507	-0.123798	-0.0733804	0.143912	d__Bacteria;p__Bacillota_A;c__Clostridia;o__Christensenellales;f__CAG-74;g__SFMI01;s__SFMI01 sp934647235
T2294	-0.107219	-0.0959037	0.143852	d__Bacteria;p__Fibrobacterota;c__Fibrobacteria;o__Fibrobacterales;f__Fibrobacteraceae;g__Hallerella;s__
T2536	-0.14336	-0.0111307	0.143792	d__Bacteria;p__Pseudomonadota;c__Gammaproteobacteria;o__Enterobacterales;f__Enterobacteriaceae;g__Leclercia;s__Leclercia adecarboxylata
T2136	-0.114371	-0.0869629	0.143677	d__Bacteria;p__Bacteroidota;c__Bacteroidia;o__Bacteroidales;f__UBA932;g__Cryptobacteroides;s__Cryptobacteroides sp017415715
T1607	-0.135545	-0.0476352	0.143672	d__Bacteria;p__Bacillota_A;c__Clostridia;o__Peptostreptococcales;f__Peptostreptococcaceae;g__Intestinibacter;s__Intestinibacter bartlettii_A
T1668	-0.0611828	0.129785	0.143483	d__Bacteria;p__Bacillota_A;c__Clostridia;o__TANB77;f__CAG-508;g__UMGS1994;s__
T2720	-0.125401	-0.0696046	0.143423	d__Bacteria;p__Verrucomicrobiota;c__Lentisphaeria;o__Victivallales;f__UBA1829;g__UBA11452;s__
T0884	-0.0682606	0.1259	0.143214	d__Bacteria;p__Bacillota_A;c__Clostridia;o__Lachnospirales;f__Lachnospiraceae;g__Pararoseburia;s__
T0949	0.0209618	0.141668	0.143211	d__Bacteria;p__Bacillota_A;c__Clostridia;o__Lachnospirales;f__Lachnospiraceae;g__UBA2882;s__
T1173	-0.123689	-0.0719888	0.143113	d__Bacteria;p__Bacillota_A;c__Clostridia;o__Oscillospirales;f__CAG-272;g__Flemingibacterium;s__Flemingibacterium sp900546315
T1524	-0.126404	-0.0667735	0.142957	d__Bacteria;p__Bacillota_A;c__Clostridia;o__Oscillospirales;f__Ruminococcaceae;g__Ruminococcus_F;s__Ruminococcus_F champanellensis
T2123	-0.137175	0.040178	0.142938	d__Bacteria;p__Bacteroidota;c__Bacteroidia;o__Bacteroidales;f__UBA932;g__Bact-11;s__
T0095	-0.0900341	-0.110455	0.142501	d__Bacteria;p__Actinomycetota;c__Actinomycetia;o__Propionibacteriales;f__Nocardioidaceae;g__Mumia;s__
T2254	-0.135116	0.0441454	0.142145	d__Bacteria;p__Desulfobacterota;c__Desulfarculia;o__;f__;g__;s__
T0456	-0.123086	-0.0710655	0.142129	d__Bacteria;p__Bacillota_A;c__Clostridia;o__Christensenellales;f__CAG-138;g__Phil1;s__Phil1 sp004558525
T0080	-0.114068	-0.0845161	0.141966	d__Bacteria;p__Actinomycetota;c__Actinomycetia;o__Actinomycetales;f__Micrococcaceae;g__Arthrobacter_B;s__Arthrobacter_B koreensis
T0950	-0.126947	0.0632822	0.141846	d__Bacteria;p__Bacillota_A;c__Clostridia;o__Lachnospirales;f__Lachnospiraceae;g__UBA2912;s__
T0033	0.0320788	0.138085	0.141762	d__Archaea;p__Thermoplasmatota;c__Thermoplasmata;o__Methanomassiliicoccales;f__Methanomethylophilaceae;g__;s__
T2228	0.127916	0.0607621	0.141614	d__Bacteria;p__Cyanobacteriota;c__Vampirovibrionia;o__Gastranaerophilales;f__Gastranaerophilaceae;g__Limenecus;s__
T2184	-0.140191	-0.019875	0.141593	d__Bacteria;p__Bacteroidota;c__Bacteroidia;o__Sphingobacteriales;f__Sphingobacteriaceae;g__;s__
T2142	-0.120959	-0.0712716	0.140395	d__Bacteria;p__Bacteroidota;c__Bacteroidia;o__Bacteroidales;f__UBA932;g__Cryptobacteroides;s__Cryptobacteroides sp900541925
T0182	-0.116749	-0.0778828	0.140343	d__Bacteria;p__Bacillota;c__Bacilli;o__Bacillales;f__Planococcaceae;g__Ureibacillus;s__
T2265	-0.13436	-0.0398478	0.140144	d__Bacteria;p__Desulfobacterota;c__Desulfovibrionia;o__Desulfovibrionales;f__Desulfovibrionaceae;g__Desulfovibrio;s__Desulfovibrio piger_A
T1197	0.1328	0.044767	0.140142	d__Bacteria;p__Bacillota_A;c__Clostridia;o__Oscillospirales;f__CAG-272;g__SIG640;s__
T0062	-0.111252	-0.0851407	0.140093	d__Bacteria;p__Actinomycetota;c__Actinomycetia;o__Actinomycetales;f__Bifidobacteriaceae;g__Bifidobacterium;s__Bifidobacterium globosum
T0608	-0.0755922	-0.117397	0.139629	d__Bacteria;p__Bacillota_A;c__Clostridia;o__Clostridiales;f__Clostridiaceae;g__JAEXZL01;s__
T1948	-0.139472	0.000807484	0.139474	d__Bacteria;p__Bacteroidota;c__Bacteroidia;o__Bacteroidales;f__Barnesiellaceae;g__UMGS27;s__
T1272	-0.110757	-0.0847467	0.13946	d__Bacteria;p__Bacillota_A;c__Clostridia;o__Oscillospirales;f__Oscillospiraceae;g__Dysosmobacter;s__Dysosmobacter valericigenes_A
T2676	-0.12444	0.0627988	0.139388	d__Bacteria;p__Synergistota;c__;o__;f__;g__;s__
T1933	0.139183	-0.00447137	0.139255	d__Bacteria;p__Bacteroidota;c__Bacteroidia;o__Bacteroidales;f__Bacteroidaceae;g__UBA4372;s__UBA4372 sp017622815
T1399	-0.121358	-0.068227	0.139222	d__Bacteria;p__Bacillota_A;c__Clostridia;o__Oscillospirales;f__Oscillospiraceae;g__Vescimonas;s__Vescimonas sp902388735
T1234	-0.120225	-0.0701626	0.139201	d__Bacteria;p__Bacillota_A;c__Clostridia;o__Oscillospirales;f__CAG-382;g__UBA1206;s__
T1409	0.130548	-0.0478584	0.139044	d__Bacteria;p__Bacillota_A;c__Clostridia;o__Oscillospirales;f__Ruminococcaceae;g__;s__
T0773	-0.124417	-0.0618304	0.138934	d__Bacteria;p__Bacillota_A;c__Clostridia;o__Lachnospirales;f__Lachnospiraceae;g__Coprococcus;s__Coprococcus eutactus_A
T0589	0.0478731	-0.130269	0.138787	d__Bacteria;p__Bacillota_A;c__Clostridia;o__Christensenellales;f__UBA1750;g__;s__
T2733	-0.120356	-0.0688985	0.138681	d__Bacteria;p__Verrucomicrobiota;c__Verrucomicrobiae;o__Opitutales;f__CAG-312;g__CAKUIA01;s__
T1831	-0.138448	0.000896373	0.138451	d__Bacteria;p__Bacteroidota;c__Bacteroidia;o__Bacteroidales;f__Bacteroidaceae;g__Bacteroides;s__Bacteroides intestinalis_A
T2665	-0.120219	-0.0686339	0.138431	d__Bacteria;p__Spirochaetota;c__Spirochaetia;o__Treponematales;f__Treponemataceae;g__Treponema_D;s__Treponema_D sp018384055
T2367	-0.132898	-0.0386528	0.138405	d__Bacteria;p__Pseudomonadota;c__Alphaproteobacteria;o__RF32;f__CAG-977;g__UBA11549;s__
T1637	-0.121503	-0.0661267	0.138332	d__Bacteria;p__Bacillota_A;c__Clostridia;o__TANB77;f__CAG-508;g__CAG-273;s__CAG-273 sp003534295
T0401	-0.130439	0.046027	0.138321	d__Bacteria;p__Bacillota;c__Bacilli;o__RFN20;f__CAG-826;g__SIG220;s__
T2579	-0.124153	-0.0608877	0.13828	d__Bacteria;p__Pseudomonadota;c__Gammaproteobacteria;o__Enterobacterales_A;f__Succinivibrionaceae;g__Succinivibrio;s__Succinivibrio sp002449335
T2144	-0.136976	-0.0172339	0.138056	d__Bacteria;p__Bacteroidota;c__Bacteroidia;o__Bacteroidales;f__UBA932;g__Cryptobacteroides;s__Cryptobacteroides sp900760425
T0546	-0.0471868	-0.129717	0.138033	d__Bacteria;p__Bacillota_A;c__Clostridia;o__Christensenellales;f__DTU072;g__CAG-1782;s__
T0943	-0.127949	-0.0514103	0.137891	d__Bacteria;p__Bacillota_A;c__Clostridia;o__Lachnospirales;f__Lachnospiraceae;g__UBA11774;s__
T2209	-0.126727	0.0543325	0.137883	d__Bacteria;p__Chloroflexota;c__Anaerolineae;o__Anaerolineales;f__Anaerolineaceae;g__;s__
T2622	-0.137586	-0.00778569	0.137806	d__Bacteria;p__Pseudomonadota;c__Gammaproteobacteria;o__UBA9339;f__UBA9339;g__UBA9339;s__
T1548	-0.12381	-0.0604796	0.137792	d__Bacteria;p__Bacillota_A;c__Clostridia;o__Oscillospirales;f__Ruminococcaceae;g__UMGS1668;s__UMGS1668 sp004556975
T1021	-0.122246	-0.0629122	0.137485	d__Bacteria;p__Bacillota_A;c__Clostridia;o__Oscillospirales;f__Acutalibacteraceae;g__CAG-177;s__CAG-177 sp000431775
T0695	-0.133808	-0.0315202	0.137471	d__Bacteria;p__Bacillota_A;c__Clostridia;o__Lachnospirales;f__Lachnospiraceae;g__Blautia_A;s__Blautia_A wexlerae
T2111	-0.13224	-0.0370026	0.13732	d__Bacteria;p__Bacteroidota;c__Bacteroidia;o__Bacteroidales;f__Tannerellaceae;g__Parabacteroides;s__Parabacteroides sp014287585
T0187	-0.127223	-0.0515672	0.137277	d__Bacteria;p__Bacillota;c__Bacilli;o__Erysipelotrichales;f__Coprobacillaceae;g__Faecalibacillus;s__
T0312	-0.119634	-0.0663987	0.136825	d__Bacteria;p__Bacillota;c__Bacilli;o__RF39;f__UBA660;g__CAG-533;s__CAG-533 sp000434495
T1163	-0.119635	-0.0663059	0.136781	d__Bacteria;p__Bacillota_A;c__Clostridia;o__Oscillospirales;f__CAG-272;g__CAG-841;s__CAG-841 sp000437375
T1707	0.0692871	0.117809	0.136673	d__Bacteria;p__Bacillota_A;c__Clostridia;o__UBA1381;f__UBA1381;g__UBA4716;s__
T1363	-0.135753	-0.0149633	0.136575	d__Bacteria;p__Bacillota_A;c__Clostridia;o__Oscillospirales;f__Oscillospiraceae;g__Pseudoflavonifractor;s__
T2505	-0.0905804	-0.102183	0.136551	d__Bacteria;p__Pseudomonadota;c__Gammaproteobacteria;o__Enterobacterales;f__Enterobacteriaceae;g__Cronobacter;s__Cronobacter sakazakii
T1165	0.0973337	0.0957534	0.136538	d__Bacteria;p__Bacillota_A;c__Clostridia;o__Oscillospirales;f__CAG-272;g__CAKSQF01;s__
T1231	-0.123227	-0.0586991	0.136494	d__Bacteria;p__Bacillota_A;c__Clostridia;o__Oscillospirales;f__CAG-382;g__SFLA01;s__SFLA01 sp004553575
T2143	-0.119532	-0.0658837	0.136486	d__Bacteria;p__Bacteroidota;c__Bacteroidia;o__Bacteroidales;f__UBA932;g__Cryptobacteroides;s__Cryptobacteroides sp900545245
T0247	-0.11275	-0.0767866	0.136414	d__Bacteria;p__Bacillota;c__Bacilli;o__Lactobacillales;f__Enterococcaceae;g__Enterococcus_D;s__Enterococcus_D casseliflavus
T0931	0.0963346	0.0964823	0.136342	d__Bacteria;p__Bacillota_A;c__Clostridia;o__Lachnospirales;f__Lachnospiraceae;g__SIG299;s__SIG299 sp015057585
T0494	-0.117952	-0.0674759	0.135889	d__Bacteria;p__Bacillota_A;c__Clostridia;o__Christensenellales;f__CAG-74;g__RUG11247;s__
T2416	-0.131127	-0.0352879	0.135792	d__Bacteria;p__Pseudomonadota;c__Alphaproteobacteria;o__Sphingomonadales;f__Sphingomonadaceae;g__Novosphingobium;s__
T2409	-0.0920834	-0.0994378	0.135526	d__Bacteria;p__Pseudomonadota;c__Alphaproteobacteria;o__Rs-D84;f__Rs-D84;g__Enterousia;s__Enterousia sp015062495
T0536	-0.130432	-0.0361703	0.135354	d__Bacteria;p__Bacillota_A;c__Clostridia;o__Christensenellales;f__CAG-917;g__CAG-917;s__CAG-917 sp934277645
T0366	-0.117305	-0.0672747	0.135227	d__Bacteria;p__Bacillota;c__Bacilli;o__RF39;f__UBA660;g__UBA3631;s__
T0240	-0.112342	-0.0745503	0.134828	d__Bacteria;p__Bacillota;c__Bacilli;o__Lactobacillales;f__Enterococcaceae;g__Enterococcus;s__Enterococcus faecalis
T1235	-0.118869	-0.0635297	0.134781	d__Bacteria;p__Bacillota_A;c__Clostridia;o__Oscillospirales;f__CAG-382;g__UBA1206;s__UBA1206 sp000433115
T2412	-0.12676	0.0452472	0.134594	d__Bacteria;p__Pseudomonadota;c__Alphaproteobacteria;o__RUG11792;f__RUG11792;g__MGBC162888;s__
T1301	-0.122436	-0.0558763	0.134584	d__Bacteria;p__Bacillota_A;c__Clostridia;o__Oscillospirales;f__Oscillospiraceae;g__Faecousia;s__Faecousia sp900540635
T0530	-0.122924	-0.0546214	0.134513	d__Bacteria;p__Bacillota_A;c__Clostridia;o__Christensenellales;f__CAG-917;g__CAG-349;s__CAG-349 sp001940895
T1217	0.11026	0.0770092	0.13449	d__Bacteria;p__Bacillota_A;c__Clostridia;o__Oscillospirales;f__CAG-272;g__UMGS1696;s__UMGS1696 sp017415325
T1396	-0.124779	-0.050105	0.134463	d__Bacteria;p__Bacillota_A;c__Clostridia;o__Oscillospirales;f__Oscillospiraceae;g__Vescimonas;s__Vescimonas sp900545495
T1585	-0.118761	-0.0629079	0.134394	d__Bacteria;p__Bacillota_A;c__Clostridia;o__Peptostreptococcales;f__Anaerovoracaceae;g__Fimisoma;s__Fimisoma sp002320005
T1790	-0.127072	-0.0424479	0.133974	d__Bacteria;p__Bacillota_C;c__Negativicutes;o__Selenomonadales;f__Selenomonadaceae;g__Anaerovibrio;s__Anaerovibrio sp934203205
T1684	0.108491	0.0780206	0.133632	d__Bacteria;p__Bacillota_A;c__Clostridia;o__UBA1212;f__UBA1212;g__;s__
T0665	-0.129257	-0.033339	0.133487	d__Bacteria;p__Bacillota_A;c__Clostridia;o__Lachnospirales;f__Lachnospiraceae;g__AF33-28;s__AF33-28 sp003477885
T1316	-0.122108	-0.0538276	0.133446	d__Bacteria;p__Bacillota_A;c__Clostridia;o__Oscillospirales;f__Oscillospiraceae;g__Intestinimonas;s__Intestinimonas massiliensis
T1381	-0.119439	-0.0590183	0.133225	d__Bacteria;p__Bacillota_A;c__Clostridia;o__Oscillospirales;f__Oscillospiraceae;g__UBA2658;s__UBA2658 sp018385135
T2329	-0.118254	-0.0610991	0.133106	d__Bacteria;p__Planctomycetota;c__Planctomycetia;o__Pirellulales;f__Thermoguttaceae;g__RUG369;s__RUG369 sp004556055
T1258	-0.124489	-0.0465389	0.132903	d__Bacteria;p__Bacillota_A;c__Clostridia;o__Oscillospirales;f__Oscillospiraceae;g__CAG-170;s__CAG-170 sp900545925
T0917	-0.131016	0.0218514	0.132826	d__Bacteria;p__Bacillota_A;c__Clostridia;o__Lachnospirales;f__Lachnospiraceae;g__RUG11237;s__RUG11237 sp017408735
T1148	-0.120609	-0.0554792	0.132757	d__Bacteria;p__Bacillota_A;c__Clostridia;o__Oscillospirales;f__Butyricicoccaceae;g__UBA4644;s__UBA4644 sp900555855
T2239	-0.105604	0.0801033	0.132547	d__Bacteria;p__Cyanobacteriota;c__Vampirovibrionia;o__Gastranaerophilales;f__Gastranaerophilaceae;g__UBA2883;s__
T0250	-0.117297	-0.0612516	0.132327	d__Bacteria;p__Bacillota;c__Bacilli;o__Lactobacillales;f__Lactobacillaceae;g__Lactobacillus;s__
T0916	-0.12484	0.0436909	0.132264	d__Bacteria;p__Bacillota_A;c__Clostridia;o__Lachnospirales;f__Lachnospiraceae;g__RUG11237;s__
T2726	0.0908003	0.0961359	0.132238	d__Bacteria;p__Verrucomicrobiota;c__Lentisphaeria;o__Victivallales;f__Victivallaceae;g__CALXOD01;s__
T0371	-0.118638	-0.0583828	0.132225	d__Bacteria;p__Bacillota;c__Bacilli;o__RF39;f__UBA660;g__UBA6448;s__UBA6448 sp000437315
T0554	-0.118787	-0.0577653	0.132088	d__Bacteria;p__Bacillota_A;c__Clostridia;o__Christensenellales;f__Pumilibacteraceae;g__CAG-552;s__CAG-552 sp000435495
T1807	-0.111806	-0.0700207	0.131922	d__Bacteria;p__Bacillota_C;c__Negativicutes;o__Veillonellales;f__Veillonellaceae;g__Veillonella;s__
T1215	0.129276	0.0239595	0.131478	d__Bacteria;p__Bacillota_A;c__Clostridia;o__Oscillospirales;f__CAG-272;g__UMGS1312;s__
T0662	-0.123607	-0.0446639	0.131429	d__Bacteria;p__Bacillota_A;c__Clostridia;o__Lachnospirales;f__Lachnospiraceae;g__Acetatifactor;s__Acetatifactor sp900066565
T1144	-0.119896	-0.0536443	0.13135	d__Bacteria;p__Bacillota_A;c__Clostridia;o__Oscillospirales;f__Butyricicoccaceae;g__UBA4644;s__UBA4644 sp002405755
T1340	-0.118805	-0.0560058	0.131344	d__Bacteria;p__Bacillota_A;c__Clostridia;o__Oscillospirales;f__Oscillospiraceae;g__Limivicinus;s__Limivicinus sp900549865
T0140	0.00171079	0.130993	0.131004	d__Bacteria;p__Actinomycetota;c__Coriobacteriia;o__Coriobacteriales;f__QAMH01;g__W2P13-069;s__
T1113	0.118124	0.0566143	0.13099	d__Bacteria;p__Bacillota_A;c__Clostridia;o__Oscillospirales;f__Acutalibacteraceae;g__UBA8612;s__
T1415	-0.118133	-0.0565676	0.130978	d__Bacteria;p__Bacillota_A;c__Clostridia;o__Oscillospirales;f__Ruminococcaceae;g__Angelakisella;s__Angelakisella sp900547385
T0320	-0.116824	-0.0590065	0.13088	d__Bacteria;p__Bacillota;c__Bacilli;o__RF39;f__UBA660;g__CAJGDV01;s__
T1802	-0.127767	-0.0279961	0.130798	d__Bacteria;p__Bacillota_C;c__Negativicutes;o__Veillonellales;f__Megasphaeraceae;g__;s__
T1458	-0.123399	-0.042975	0.130668	d__Bacteria;p__Bacillota_A;c__Clostridia;o__Oscillospirales;f__Ruminococcaceae;g__Gemmiger;s__Gemmiger formicilis
T2004	-0.124406	-0.0393705	0.130487	d__Bacteria;p__Bacteroidota;c__Bacteroidia;o__Bacteroidales;f__Muribaculaceae;g__UBA7173;s__
T2233	-0.12432	-0.0394669	0.130434	d__Bacteria;p__Cyanobacteriota;c__Vampirovibrionia;o__Gastranaerophilales;f__Gastranaerophilaceae;g__RUG841;s__RUG841 sp934754855
T0774	-0.104848	0.0773418	0.130288	d__Bacteria;p__Bacillota_A;c__Clostridia;o__Lachnospirales;f__Lachnospiraceae;g__Coprococcus_A;s__
T2435	-0.116835	-0.0575637	0.130246	d__Bacteria;p__Pseudomonadota;c__Gammaproteobacteria;o__Burkholderiales;f__Burkholderiaceae;g__Oxalobacter;s__Oxalobacter formigenes_B
T0509	-0.116629	-0.0575026	0.130034	d__Bacteria;p__Bacillota_A;c__Clostridia;o__Christensenellales;f__CAG-74;g__SFTH01;s__SFTH01 sp934663625
T2542	-0.126628	-0.0294248	0.130002	d__Bacteria;p__Pseudomonadota;c__Gammaproteobacteria;o__Enterobacterales;f__Enterobacteriaceae;g__Morganella;s__Morganella morganii
T0736	-0.117735	-0.0543046	0.129656	d__Bacteria;p__Bacillota_A;c__Clostridia;o__Lachnospirales;f__Lachnospiraceae;g__CAG-95;s__CAG-95 sp021628825
T0672	-0.110291	-0.0680089	0.129574	d__Bacteria;p__Bacillota_A;c__Clostridia;o__Lachnospirales;f__Lachnospiraceae;g__Anaerocolumna;s__
T2621	-0.129355	0.00189212	0.129369	d__Bacteria;p__Pseudomonadota;c__Gammaproteobacteria;o__UBA9339;f__UBA9339;g__;s__
T2072	-0.110706	0.0669336	0.129367	d__Bacteria;p__Bacteroidota;c__Bacteroidia;o__Bacteroidales;f__Rikenellaceae;g__Alistipes;s__Alistipes sp900761235
T2351	-0.127708	-0.0203103	0.129313	d__Bacteria;p__Pseudomonadota;c__Alphaproteobacteria;o__RF32;f__CAG-239;g__CAJLXD01;s__CAJLXD01 sp900551585
T1820	-0.123836	-0.0371926	0.129301	d__Bacteria;p__Bacteroidota;c__Bacteroidia;o__Bacteroidales;f__Bacteroidaceae;g__Bacteroides;s__Bacteroides caccae
T1938	-0.116736	-0.0555288	0.12927	d__Bacteria;p__Bacteroidota;c__Bacteroidia;o__Bacteroidales;f__Bacteroidaceae;g__UBA4372;s__UBA4372 sp900543815
T1759	-0.119869	-0.0483587	0.129256	d__Bacteria;p__Bacillota_C;c__Negativicutes;o__Acidaminococcales;f__Acidaminococcaceae;g__Acidaminococcus;s__
T2668	-0.118786	-0.0506244	0.129124	d__Bacteria;p__Spirochaetota;c__Spirochaetia;o__Treponematales;f__Treponemataceae;g__Treponema_D;s__Treponema_D sp900769985
T0217	-0.125652	-0.0293147	0.129027	d__Bacteria;p__Bacillota;c__Bacilli;o__Erysipelotrichales;f__Erysipelotrichaceae;g__Holdemania;s__
T0229	-0.127532	-0.0195469	0.129022	d__Bacteria;p__Bacillota;c__Bacilli;o__Erysipelotrichales;f__Erysipelotrichaceae;g__Traorella;s__
T2645	-0.116801	-0.0547059	0.128977	d__Bacteria;p__Spirochaetota;c__Spirochaetia;o__Sphaerochaetales;f__Sphaerochaetaceae;g__Spiro-02;s__
T2183	-0.116401	-0.0554122	0.128917	d__Bacteria;p__Bacteroidota;c__Bacteroidia;o__Flavobacteriales;f__Weeksellaceae;g__Faecalibacter;s__
T1889	-0.127742	-0.0163774	0.128787	d__Bacteria;p__Bacteroidota;c__Bacteroidia;o__Bacteroidales;f__Bacteroidaceae;g__Phocaeicola_A;s__Phocaeicola_A sp900765575
T1043	-0.118354	-0.0506494	0.128736	d__Bacteria;p__Bacillota_A;c__Clostridia;o__Oscillospirales;f__Acutalibacteraceae;g__Eubacterium_R;s__Eubacterium_R sp000434995
T2483	-0.127796	-0.0154387	0.128725	d__Bacteria;p__Pseudomonadota;c__Gammaproteobacteria;o__Burkholderiales;f__Burkholderiaceae_C;g__;s__
T0093	0.024895	-0.126272	0.128703	d__Bacteria;p__Actinomycetota;c__Actinomycetia;o__Propionibacteriales;f__;g__;s__
T0399	-0.115977	-0.0548335	0.128286	d__Bacteria;p__Bacillota;c__Bacilli;o__RFN20;f__CAG-826;g__RUG131;s__
T0294	-0.108445	-0.068296	0.128159	d__Bacteria;p__Bacillota;c__Bacilli;o__Paenibacillales;f__Paenibacillaceae;g__Paenibacillus;s__
T1925	0.10387	0.0749493	0.128087	d__Bacteria;p__Bacteroidota;c__Bacteroidia;o__Bacteroidales;f__Bacteroidaceae;g__UBA3839;s__
T1220	-0.123299	-0.0344492	0.128021	d__Bacteria;p__Bacillota_A;c__Clostridia;o__Oscillospirales;f__CAG-272;g__UMGS1865;s__UMGS1865 sp900547725
T1345	-0.121416	-0.0398059	0.127774	d__Bacteria;p__Bacillota_A;c__Clostridia;o__Oscillospirales;f__Oscillospiraceae;g__NSJ-51;s__NSJ-51 sp900549795
T0881	0.115717	0.0541772	0.127772	d__Bacteria;p__Bacillota_A;c__Clostridia;o__Lachnospirales;f__Lachnospiraceae;g__Oliverpabstia;s__
T0657	-0.12251	-0.0362544	0.127761	d__Bacteria;p__Bacillota_A;c__Clostridia;o__Lachnospirales;f__Lachnospiraceae;g__Acetatifactor;s__Acetatifactor sp016303085
T1166	-0.115664	-0.0539626	0.127633	d__Bacteria;p__Bacillota_A;c__Clostridia;o__Oscillospirales;f__CAG-272;g__CAKTAA01;s__
T1870	-0.125053	-0.025363	0.127599	d__Bacteria;p__Bacteroidota;c__Bacteroidia;o__Bacteroidales;f__Bacteroidaceae;g__Paraprevotella;s__Paraprevotella sp900548345
T1774	-0.126285	-0.0182175	0.127592	d__Bacteria;p__Bacillota_C;c__Negativicutes;o__Acidaminococcales;f__Acidaminococcaceae;g__Phascolarctobacterium_A;s__Phascolarctobacterium_A sp900753045
T1022	-0.118984	-0.046023	0.127575	d__Bacteria;p__Bacillota_A;c__Clostridia;o__Oscillospirales;f__Acutalibacteraceae;g__CAG-177;s__CAG-177 sp003514385
T1277	-0.117858	-0.0487626	0.127547	d__Bacteria;p__Bacillota_A;c__Clostridia;o__Oscillospirales;f__Oscillospiraceae;g__ER4;s__ER4 sp002437735
T2712	-0.115991	-0.0526287	0.127372	d__Bacteria;p__Verrucomicrobiota;c__Lentisphaeria;o__UBA1407;f__UBA1407;g__UBA1724;s__
T2522	-0.125828	-0.0194922	0.127329	d__Bacteria;p__Pseudomonadota;c__Gammaproteobacteria;o__Enterobacterales;f__Enterobacteriaceae;g__Klebsiella;s__Klebsiella africana
T2167	-0.124137	-0.0279366	0.127242	d__Bacteria;p__Bacteroidota;c__Bacteroidia;o__Flavobacteriales;f__Flavobacteriaceae;g__;s__
T1276	-0.122792	-0.0321142	0.126922	d__Bacteria;p__Bacillota_A;c__Clostridia;o__Oscillospirales;f__Oscillospiraceae;g__ER4;s__ER4 sp000765235
T0730	-0.116533	-0.0502721	0.126915	d__Bacteria;p__Bacillota_A;c__Clostridia;o__Lachnospirales;f__Lachnospiraceae;g__CAG-95;s__CAG-95 sp000438155
T2070	-0.113317	-0.0569378	0.126817	d__Bacteria;p__Bacteroidota;c__Bacteroidia;o__Bacteroidales;f__Rikenellaceae;g__Alistipes;s__Alistipes sp900548155
T2330	-0.115251	-0.052891	0.126808	d__Bacteria;p__Planctomycetota;c__Planctomycetia;o__Pirellulales;f__Thermoguttaceae;g__RUG369;s__RUG369 sp934725735
T1571	-0.115613	-0.0515229	0.126574	d__Bacteria;p__Bacillota_A;c__Clostridia;o__Oscillospirales;f__UMGS1783;g__UMGS1783;s__
T1338	-0.121903	-0.0339638	0.126546	d__Bacteria;p__Bacillota_A;c__Clostridia;o__Oscillospirales;f__Oscillospiraceae;g__Limivicinus;s__Limivicinus sp900547315
T1789	-0.122774	-0.0301419	0.12642	d__Bacteria;p__Bacillota_C;c__Negativicutes;o__Selenomonadales;f__Selenomonadaceae;g__Anaerovibrio;s__Anaerovibrio sp934196075
T0339	0.123023	-0.028765	0.126341	d__Bacteria;p__Bacillota;c__Bacilli;o__RF39;f__UBA660;g__JAEDES01;s__JAEDES01 sp016293205
T1748	0.0773719	-0.0997657	0.126252	d__Bacteria;p__Bacillota_B;c__Peptococcia;o__;f__;g__;s__
T1254	-0.115938	-0.0493727	0.126013	d__Bacteria;p__Bacillota_A;c__Clostridia;o__Oscillospirales;f__Oscillospiraceae;g__CAG-103;s__CAG-103 sp900757655
T2454	-0.124356	-0.0201131	0.125972	d__Bacteria;p__Pseudomonadota;c__Gammaproteobacteria;o__Burkholderiales;f__Burkholderiaceae_A;g__Mesosutterella;s__
T0725	-0.0839607	0.0938174	0.125901	d__Bacteria;p__Bacillota_A;c__Clostridia;o__Lachnospirales;f__Lachnospiraceae;g__CAG-632;s__
T2541	-0.12413	-0.0208707	0.125872	d__Bacteria;p__Pseudomonadota;c__Gammaproteobacteria;o__Enterobacterales;f__Enterobacteriaceae;g__Morganella;s__
T0286	0.0847059	0.0930562	0.125835	d__Bacteria;p__Bacillota;c__Bacilli;o__ML615J-28;f__CAG-698;g__CAG-698;s__
T0246	-0.110069	-0.0607735	0.125732	d__Bacteria;p__Bacillota;c__Bacilli;o__Lactobacillales;f__Enterococcaceae;g__Enterococcus_D;s__
T0692	-0.121315	-0.032712	0.125648	d__Bacteria;p__Bacillota_A;c__Clostridia;o__Lachnospirales;f__Lachnospiraceae;g__Blautia_A;s__Blautia_A sp018919065
T0690	-0.116809	-0.0461499	0.125595	d__Bacteria;p__Bacillota_A;c__Clostridia;o__Lachnospirales;f__Lachnospiraceae;g__Blautia_A;s__Blautia_A massiliensis
T0878	-0.0651621	0.107339	0.12557	d__Bacteria;p__Bacillota_A;c__Clostridia;o__Lachnospirales;f__Lachnospiraceae;g__NK4A136;s__
T0304	-0.115638	-0.0489275	0.125563	d__Bacteria;p__Bacillota;c__Bacilli;o__RF39;f__UBA660;g__CAG-1193;s__
T1703	-0.0848547	0.0924946	0.125521	d__Bacteria;p__Bacillota_A;c__Clostridia;o__UBA1381;f__UBA1381;g__RGIG9115;s__
T1985	-0.123838	0.0203519	0.125499	d__Bacteria;p__Bacteroidota;c__Bacteroidia;o__Bacteroidales;f__Muribaculaceae;g__Duncaniella;s__
T1303	-0.117089	-0.0448281	0.125377	d__Bacteria;p__Bacillota_A;c__Clostridia;o__Oscillospirales;f__Oscillospiraceae;g__Faecousia;s__Faecousia sp900546415
T0111	-0.0989641	0.0766788	0.125194	d__Bacteria;p__Actinomycetota;c__Coriobacteriia;o__Coriobacteriales;f__Atopobiaceae;g__UBA1367;s__
T1578	-0.116627	-0.0449055	0.124973	d__Bacteria;p__Bacillota_A;c__Clostridia;o__Peptostreptococcales;f__Anaerovoracaceae;g__CAG-238;s__CAG-238 sp934233735
T1196	0.124799	-0.00506519	0.124902	d__Bacteria;p__Bacillota_A;c__Clostridia;o__Oscillospirales;f__CAG-272;g__RUG14199;s__
T1616	0.123936	0.0154895	0.1249	d__Bacteria;p__Bacillota_A;c__Clostridia;o__RUG12999;f__RUG12999;g__;s__
T1291	-0.115349	-0.0470382	0.124571	d__Bacteria;p__Bacillota_A;c__Clostridia;o__Oscillospirales;f__Oscillospiraceae;g__Faecousia;s__Faecousia sp003525905
T0849	-0.121854	-0.0257877	0.124553	d__Bacteria;p__Bacillota_A;c__Clostridia;o__Lachnospirales;f__Lachnospiraceae;g__KM106-2;s__
T0423	0.0765319	0.0981532	0.124464	d__Bacteria;p__Bacillota_A;c__Clostridia;o__Christensenellales;f__Borkfalkiaceae;g__HGM11416;s__
T1964	-0.118977	-0.0365174	0.124455	d__Bacteria;p__Bacteroidota;c__Bacteroidia;o__Bacteroidales;f__Marinifilaceae;g__Butyricimonas;s__Butyricimonas virosa
T0476	-0.117751	-0.0400003	0.124359	d__Bacteria;p__Bacillota_A;c__Clostridia;o__Christensenellales;f__CAG-314;g__SFEB01;s__SFEB01 sp004558105
T0453	-0.114698	-0.0480094	0.12434	d__Bacteria;p__Bacillota_A;c__Clostridia;o__Christensenellales;f__CAG-138;g__Pelethousia;s__
T0728	-0.121778	-0.0248525	0.124289	d__Bacteria;p__Bacillota_A;c__Clostridia;o__Lachnospirales;f__Lachnospiraceae;g__CAG-882;s__
T0667	-0.121707	-0.0251005	0.124269	d__Bacteria;p__Bacillota_A;c__Clostridia;o__Lachnospirales;f__Lachnospiraceae;g__Agathobacter;s__Agathobacter sp000434275
T1392	-0.116198	-0.0440017	0.12425	d__Bacteria;p__Bacillota_A;c__Clostridia;o__Oscillospirales;f__Oscillospiraceae;g__Vescimonas;s__Vescimonas sp004555205
T1032	-0.117607	-0.0399289	0.1242	d__Bacteria;p__Bacillota_A;c__Clostridia;o__Oscillospirales;f__Acutalibacteraceae;g__CAG-488;s__CAG-488 sp900539465
T0783	-0.119951	-0.0321761	0.124191	d__Bacteria;p__Bacillota_A;c__Clostridia;o__Lachnospirales;f__Lachnospiraceae;g__Eisenbergiella;s__Eisenbergiella porci
T1206	-0.117375	-0.0394109	0.123814	d__Bacteria;p__Bacillota_A;c__Clostridia;o__Oscillospirales;f__CAG-272;g__UBA11512;s__UBA11512 sp003522145
T2447	-0.118692	-0.0350744	0.123766	d__Bacteria;p__Pseudomonadota;c__Gammaproteobacteria;o__Burkholderiales;f__Burkholderiaceae_A;g__Aphodousia;s__Aphodousia sp019418235
T2445	-0.0219229	-0.121654	0.123613	d__Bacteria;p__Pseudomonadota;c__Gammaproteobacteria;o__Burkholderiales;f__Burkholderiaceae_A;g__Aphodousia;s__
T1361	-0.119021	-0.0323666	0.123343	d__Bacteria;p__Bacillota_A;c__Clostridia;o__Oscillospirales;f__Oscillospiraceae;g__Oscillibacter;s__
T2647	-0.114213	-0.0461139	0.123171	d__Bacteria;p__Spirochaetota;c__Spirochaetia;o__Sphaerochaetales;f__Sphaerochaetaceae;g__UBA9732;s__
T0316	-0.11538	-0.0414687	0.122606	d__Bacteria;p__Bacillota;c__Bacilli;o__RF39;f__UBA660;g__CAG-762;s__CAG-762 sp000432575
T0172	-0.114801	-0.0422241	0.12232	d__Bacteria;p__Bacillota;c__Bacilli;o__Bacillales;f__Planococcaceae;g__Kurthia;s__
T0175	-0.0268259	-0.119314	0.122292	d__Bacteria;p__Bacillota;c__Bacilli;o__Bacillales;f__Planococcaceae;g__Lysinibacillus_B;s__
T1886	-0.0100592	0.121707	0.122122	d__Bacteria;p__Bacteroidota;c__Bacteroidia;o__Bacteroidales;f__Bacteroidaceae;g__Phocaeicola_A;s__
T1595	-0.110097	0.0519907	0.121755	d__Bacteria;p__Bacillota_A;c__Clostridia;o__Peptostreptococcales;f__Anaerovoracaceae;g__RGIG7179;s__
T2071	-0.115132	-0.038666	0.121452	d__Bacteria;p__Bacteroidota;c__Bacteroidia;o__Bacteroidales;f__Rikenellaceae;g__Alistipes;s__Alistipes sp900550375
T0321	-0.118045	-0.0274045	0.121185	d__Bacteria;p__Bacillota;c__Bacilli;o__RF39;f__UBA660;g__CAJOJO01;s__
T0897	0.0718839	0.0975586	0.121182	d__Bacteria;p__Bacillota_A;c__Clostridia;o__Lachnospirales;f__Lachnospiraceae;g__RGIG423;s__
T0588	-0.117942	-0.0275379	0.121115	d__Bacteria;p__Bacillota_A;c__Clostridia;o__Christensenellales;f__UBA1242;g__UMGS687;s__UMGS687 sp934747765
T2049	-0.116686	-0.0318903	0.120965	d__Bacteria;p__Bacteroidota;c__Bacteroidia;o__Bacteroidales;f__Rikenellaceae;g__Alistipes;s__Alistipes senegalensis
T0543	-0.113544	-0.0409595	0.120706	d__Bacteria;p__Bacillota_A;c__Clostridia;o__Christensenellales;f__Christensenellaceae;g__HGM11616;s__
T1282	-0.113507	-0.040463	0.120504	d__Bacteria;p__Bacillota_A;c__Clostridia;o__Oscillospirales;f__Oscillospiraceae;g__Evtepia;s__Evtepia sp004556345
T1380	-0.113709	-0.039653	0.120425	d__Bacteria;p__Bacillota_A;c__Clostridia;o__Oscillospirales;f__Oscillospiraceae;g__UBA2658;s__
T2422	-0.0937504	-0.0755652	0.120413	d__Bacteria;p__Pseudomonadota;c__Alphaproteobacteria;o__Sphingomonadales;f__Sphingomonadaceae;g__Sphingomonas;s__
T0153	0.0741812	-0.0945592	0.120184	d__Bacteria;p__Bacillota;c__Bacilli;o__;f__;g__;s__
T0097	-0.106446	-0.0557203	0.120148	d__Bacteria;p__Actinomycetota;c__Actinomycetia;o__Streptomycetales;f__Streptomycetaceae;g__;s__
T1049	-0.117494	-0.0246913	0.12006	d__Bacteria;p__Bacillota_A;c__Clostridia;o__Oscillospirales;f__Acutalibacteraceae;g__Eubacterium_R;s__Eubacterium_R sp900555015
T1986	-0.119631	0.00961632	0.120017	d__Bacteria;p__Bacteroidota;c__Bacteroidia;o__Bacteroidales;f__Muribaculaceae;g__Duncaniella;s__Duncaniella sp001701225
T0907	0.000371106	0.119747	0.119747	d__Bacteria;p__Bacillota_A;c__Clostridia;o__Lachnospirales;f__Lachnospiraceae;g__RGIG7193;s__
T2195	-0.0958402	-0.0711112	0.11934	d__Bacteria;p__Campylobacterota;c__Campylobacteria;o__Campylobacterales;f__Campylobacteraceae;g__Campylobacter;s__
T2302	-0.0902564	-0.0780201	0.119304	d__Bacteria;p__Myxococcota;c__;o__;f__;g__;s__
T1672	-0.114216	-0.0343622	0.119273	d__Bacteria;p__Bacillota_A;c__Clostridia;o__TANB77;f__SIG350;g__SIG350;s__
T2208	-0.115151	0.030635	0.119156	d__Bacteria;p__Chloroflexota;c__Anaerolineae;o__Anaerolineales;f__;g__;s__
T0481	-0.112898	-0.0378334	0.119069	d__Bacteria;p__Bacillota_A;c__Clostridia;o__Christensenellales;f__CAG-74;g__CAKUFI01;s__
T2348	0.116062	-0.0252293	0.118773	d__Bacteria;p__Pseudomonadota;c__Alphaproteobacteria;o__RF32;f__CAG-239;g__CAG-267;s__
T1677	-0.112301	-0.037545	0.118411	d__Bacteria;p__Bacillota_A;c__Clostridia;o__TANB77;f__UBA1234;g__RGIG4465;s__
T0169	-0.0999249	-0.0612792	0.117218	d__Bacteria;p__Bacillota;c__Bacilli;o__Bacillales;f__DSM-18226;g__;s__
T2114	-0.116745	-0.00875092	0.117073	d__Bacteria;p__Bacteroidota;c__Bacteroidia;o__Bacteroidales;f__Tannerellaceae;g__Parabacteroides;s__Parabacteroides sp900760525
T2627	-0.116126	-0.0116182	0.116706	d__Bacteria;p__Pseudomonadota;c__Gammaproteobacteria;o__Xanthomonadales;f__Xanthomonadaceae;g__Luteimonas_D;s__
T0969	-0.0945908	0.0676735	0.116306	d__Bacteria;p__Bacillota_A;c__Clostridia;o__Lachnospirales;f__Lachnospiraceae;g__UBA4285;s__
T2391	-0.0998023	-0.0589969	0.115936	d__Bacteria;p__Pseudomonadota;c__Alphaproteobacteria;o__Rhizobiales;f__Rhizobiaceae;g__Pseudorhizobium;s__
T0239	-0.107157	-0.0432315	0.115549	d__Bacteria;p__Bacillota;c__Bacilli;o__Lactobacillales;f__Enterococcaceae;g__Enterococcus;s__
T2340	-0.109169	-0.0377861	0.115523	d__Bacteria;p__Pseudomonadota;c__Alphaproteobacteria;o__Caulobacterales;f__;g__;s__
T0861	-0.115397	0.00161493	0.115408	d__Bacteria;p__Bacillota_A;c__Clostridia;o__Lachnospirales;f__Lachnospiraceae;g__Lacrimispora;s__
T2130	-0.0991843	-0.057097	0.114445	d__Bacteria;p__Bacteroidota;c__Bacteroidia;o__Bacteroidales;f__UBA932;g__Cryptobacteroides;s__Cryptobacteroides sp004552965
T0166	-0.0141571	-0.113496	0.114376	d__Bacteria;p__Bacillota;c__Bacilli;o__Bacillales;f__DSM-1321;g__Pradoshia;s__Pradoshia eiseniae
T0066	-0.113653	-0.0047197	0.113751	d__Bacteria;p__Actinomycetota;c__Actinomycetia;o__Actinomycetales;f__Bifidobacteriaceae;g__Bifidobacterium;s__Bifidobacterium pseudolongum_C
T1162	-0.109812	-0.0294878	0.113702	d__Bacteria;p__Bacillota_A;c__Clostridia;o__Oscillospirales;f__CAG-272;g__CAG-841;s__
T1563	0.0896219	0.0696947	0.113532	d__Bacteria;p__Bacillota_A;c__Clostridia;o__Oscillospirales;f__UBA644;g__RGIG995;s__
T1955	-0.110482	-0.0236902	0.112993	d__Bacteria;p__Bacteroidota;c__Bacteroidia;o__Bacteroidales;f__F082;g__;s__
T2024	0.0886385	0.0700051	0.112949	d__Bacteria;p__Bacteroidota;c__Bacteroidia;o__Bacteroidales;f__Paludibacteraceae;g__RF16;s__RF16 sp017451525
T0609	-0.110508	-0.0231125	0.1129	d__Bacteria;p__Bacillota_A;c__Clostridia;o__Clostridiales;f__Clostridiaceae;g__Sarcina;s__
T0605	-0.0883332	-0.0701613	0.112807	d__Bacteria;p__Bacillota_A;c__Clostridia;o__Clostridiales;f__Clostridiaceae;g__Clostridium;s__Clostridium sp900759995
T0845	-0.0998393	0.0524019	0.112756	d__Bacteria;p__Bacillota_A;c__Clostridia;o__Lachnospirales;f__Lachnospiraceae;g__Kineothrix;s__
T0586	-0.111241	-0.0180361	0.112693	d__Bacteria;p__Bacillota_A;c__Clostridia;o__Christensenellales;f__UBA1242;g__UMGS687;s__
T2660	-0.0992729	-0.0532545	0.112655	d__Bacteria;p__Spirochaetota;c__Spirochaetia;o__Treponematales;f__Treponemataceae;g__Treponema_D;s__Treponema_D bryantii_B
T2704	-0.0744087	-0.0841995	0.112366	d__Bacteria;p__Verrucomicrobiota;c__Kiritimatiellia;o__RFP12;f__UBA1067;g__UBA1067;s__UBA1067 sp016303225
T1675	-0.1101	-0.021688	0.112216	d__Bacteria;p__Bacillota_A;c__Clostridia;o__TANB77;f__UBA1234;g__HGM13618;s__
T0296	0.0668355	-0.090138	0.112213	d__Bacteria;p__Bacillota;c__Bacilli;o__RF39;f__UBA660;g__Aphodocola;s__
T0014	-0.109941	-0.022019	0.112124	d__Archaea;p__Halobacteriota;c__Methanosarcinia;o__;f__;g__;s__
T0535	-0.111183	-0.012458	0.111879	d__Bacteria;p__Bacillota_A;c__Clostridia;o__Christensenellales;f__CAG-917;g__CAG-917;s__
T1664	-0.109275	-0.0227789	0.111624	d__Bacteria;p__Bacillota_A;c__Clostridia;o__TANB77;f__CAG-508;g__UMGS1754;s__
T0738	-0.106242	0.0339495	0.111534	d__Bacteria;p__Bacillota_A;c__Clostridia;o__Lachnospirales;f__Lachnospiraceae;g__Catenibacillus;s__
T1569	-0.0949169	-0.0584845	0.111488	d__Bacteria;p__Bacillota_A;c__Clostridia;o__Oscillospirales;f__UMGS1783;g__;s__
T2158	-0.11057	-0.0135994	0.111404	d__Bacteria;p__Bacteroidota;c__Bacteroidia;o__Chitinophagales;f__Chitinophagaceae;g__;s__
T0315	-0.109219	-0.0216772	0.111349	d__Bacteria;p__Bacillota;c__Bacilli;o__RF39;f__UBA660;g__CAG-762;s__
T0055	-0.110703	0.0115762	0.111307	d__Bacteria;p__Actinomycetota;c__Acidimicrobiia;o__Acidimicrobiales;f__;g__;s__
T0178	-0.092195	-0.062293	0.111267	d__Bacteria;p__Bacillota;c__Bacilli;o__Bacillales;f__Planococcaceae;g__Rummeliibacillus;s__Rummeliibacillus sp003576525
T0139	-0.10473	0.0374879	0.111238	d__Bacteria;p__Actinomycetota;c__Coriobacteriia;o__Coriobacteriales;f__QAMH01;g__QAMH01;s__
T1614	0.103489	0.03898	0.110587	d__Bacteria;p__Bacillota_A;c__Clostridia;o__RGIG6154;f__RGIG6154;g__;s__
T2581	-0.0891134	-0.0646078	0.11007	d__Bacteria;p__Pseudomonadota;c__Gammaproteobacteria;o__Enterobacterales_A;f__Succinivibrionaceae;g__Succinivibrio;s__Succinivibrio sp023460615
T2743	0.0910135	-0.0618196	0.110023	d__Bacteria;p__Verrucomicrobiota;c__Verrucomicrobiae;o__Opitutales;f__UBA953;g__Spyradosoma;s__Spyradosoma sp934675585
T0126	-0.102719	-0.0386915	0.109764	d__Bacteria;p__Actinomycetota;c__Coriobacteriia;o__Coriobacteriales;f__Eggerthellaceae;g__Ellagibacter;s__
T2157	-0.109064	0.0059698	0.109228	d__Bacteria;p__Bacteroidota;c__Bacteroidia;o__Chitinophagales;f__;g__;s__
T2161	-0.10865	0.0104387	0.109151	d__Bacteria;p__Bacteroidota;c__Bacteroidia;o__Cytophagales;f__;g__;s__
T1448	0.0417787	-0.100428	0.108771	d__Bacteria;p__Bacillota_A;c__Clostridia;o__Oscillospirales;f__Ruminococcaceae;g__Firm-04;s__
T0397	-0.0902145	0.0602341	0.108475	d__Bacteria;p__Bacillota;c__Bacilli;o__RFN20;f__CAG-826;g__RGIG5418;s__
T1604	-0.0646624	-0.0870802	0.108463	d__Bacteria;p__Bacillota_A;c__Clostridia;o__Peptostreptococcales;f__Peptostreptococcaceae;g__;s__
T0306	-0.0323953	-0.1034	0.108356	d__Bacteria;p__Bacillota;c__Bacilli;o__RF39;f__UBA660;g__CAG-302;s__
T1763	-0.0893627	-0.061109	0.108259	d__Bacteria;p__Bacillota_C;c__Negativicutes;o__Acidaminococcales;f__Acidaminococcaceae;g__CAG-266;s__CAG-266 sp944390935
T0606	-0.0894627	-0.0607541	0.108142	d__Bacteria;p__Bacillota_A;c__Clostridia;o__Clostridiales;f__Clostridiaceae;g__Clostridium;s__Clostridium sp934746015
T0954	-0.0892045	-0.0608956	0.108008	d__Bacteria;p__Bacillota_A;c__Clostridia;o__Lachnospirales;f__Lachnospiraceae;g__UBA3282;s__UBA3282 sp017623295
T1036	-0.0894269	-0.0604285	0.107929	d__Bacteria;p__Bacillota_A;c__Clostridia;o__Oscillospirales;f__Acutalibacteraceae;g__CAKRRH01;s__
T0125	-0.087347	0.0627593	0.107556	d__Bacteria;p__Actinomycetota;c__Coriobacteriia;o__Coriobacteriales;f__Eggerthellaceae;g__D16-34;s__
T0925	-0.107292	0.00354516	0.10735	d__Bacteria;p__Bacillota_A;c__Clostridia;o__Lachnospirales;f__Lachnospiraceae;g__Schaedlerella;s__
T1893	-0.0948928	-0.0498094	0.107171	d__Bacteria;p__Bacteroidota;c__Bacteroidia;o__Bacteroidales;f__Bacteroidaceae;g__Prevotella;s__Prevotella sp000436035
T1570	-0.0856884	-0.0642407	0.107095	d__Bacteria;p__Bacillota_A;c__Clostridia;o__Oscillospirales;f__UMGS1783;g__CAKSHC01;s__
T2662	-0.097943	-0.0430162	0.106973	d__Bacteria;p__Spirochaetota;c__Spirochaetia;o__Treponematales;f__Treponemataceae;g__Treponema_D;s__Treponema_D sp004554075
T2338	-0.106135	0.012406	0.106857	d__Bacteria;p__Pseudomonadota;c__;o__;f__;g__;s__
T2205	-0.106478	0.00544758	0.106618	d__Bacteria;p__Chloroflexota;c__Anaerolineae;o__;f__;g__;s__
T1995	-0.102036	0.0303439	0.106453	d__Bacteria;p__Bacteroidota;c__Bacteroidia;o__Bacteroidales;f__Muribaculaceae;g__Paramuribaculum;s__
T1787	-0.0349207	-0.100273	0.10618	d__Bacteria;p__Bacillota_C;c__Negativicutes;o__Selenomonadales;f__Selenomonadaceae;g__Anaerovibrio;s__
T1892	0.103422	0.0215425	0.105642	d__Bacteria;p__Bacteroidota;c__Bacteroidia;o__Bacteroidales;f__Bacteroidaceae;g__Prevotella;s__Prevotella hominis
T0043	-0.105354	0.00709057	0.105592	d__Bacteria;p__Acidobacteriota;c__;o__;f__;g__;s__
T0524	0.0775909	0.07113	0.105261	d__Bacteria;p__Bacillota_A;c__Clostridia;o__Christensenellales;f__CAG-74;g__Ventricola;s__Ventricola sp017547805
T0906	-0.0430579	0.095734	0.104971	d__Bacteria;p__Bacillota_A;c__Clostridia;o__Lachnospirales;f__Lachnospiraceae;g__RGIG6919;s__
T2120	-0.0941976	-0.0458326	0.104756	d__Bacteria;p__Bacteroidota;c__Bacteroidia;o__Bacteroidales;f__UBA1402;g__;s__
T2291	0.0971728	-0.0364051	0.103768	d__Bacteria;p__Fibrobacterota;c__Fibrobacteria;o__Fibrobacterales;f__Fibrobacteraceae;g__;s__
T2571	0.0296051	-0.0994085	0.103723	d__Bacteria;p__Pseudomonadota;c__Gammaproteobacteria;o__Enterobacterales_A;f__Succinivibrionaceae;g__;s__
T0373	0.0965309	-0.0377146	0.103637	d__Bacteria;p__Bacillota;c__Bacilli;o__RF39;f__UBA660;g__UMGS1124;s__
T2389	-0.102458	0.0154676	0.103619	d__Bacteria;p__Pseudomonadota;c__Alphaproteobacteria;o__Rhizobiales;f__Rhizobiaceae;g__Neorhizobium;s__
T0607	-0.0872047	-0.0558839	0.103574	d__Bacteria;p__Bacillota_A;c__Clostridia;o__Clostridiales;f__Clostridiaceae;g__Clostridium_AN;s__Clostridium_AN bornimense
T0714	-0.101363	-0.0186535	0.103065	d__Bacteria;p__Bacillota_A;c__Clostridia;o__Lachnospirales;f__Lachnospiraceae;g__CAG-510;s__CAG-510 sp000434615
T2013	-0.0595231	-0.0840138	0.102963	d__Bacteria;p__Bacteroidota;c__Bacteroidia;o__Bacteroidales;f__P3;g__UBA1217;s__
T1782	0.0153469	-0.101634	0.102786	d__Bacteria;p__Bacillota_C;c__Negativicutes;o__RGIG982;f__RGIG982;g__RGIG982;s__
T1574	0.000409106	0.102662	0.102663	d__Bacteria;p__Bacillota_A;c__Clostridia;o__Peptostreptococcales;f__Anaerovoracaceae;g__Alangreenwoodia;s__
T2204	-0.101777	0.0132265	0.102633	d__Bacteria;p__Chloroflexota;c__;o__;f__;g__;s__
T0988	-0.0962826	-0.0349667	0.102435	d__Bacteria;p__Bacillota_A;c__Clostridia;o__Lachnospirales;f__Lachnospiraceae;g__Wujia;s__Wujia chipingensis
T0764	-0.0809954	0.0623973	0.102243	d__Bacteria;p__Bacillota_A;c__Clostridia;o__Lachnospirales;f__Lachnospiraceae;g__Clostridium_R;s__
T0281	0.062471	0.080512	0.101906	d__Bacteria;p__Bacillota;c__Bacilli;o__ML615J-28;f__CAG-313;g__UBA1737;s__
T2279	-0.00176126	-0.101828	0.101843	d__Bacteria;p__Elusimicrobiota;c__Elusimicrobia;o__Elusimicrobiales;f__Elusimicrobiaceae;g__;s__
T2236	-0.0599222	0.0813402	0.101029	d__Bacteria;p__Cyanobacteriota;c__Vampirovibrionia;o__Gastranaerophilales;f__Gastranaerophilaceae;g__Stercorousia;s__
T0545	0.0868421	0.0509772	0.100699	d__Bacteria;p__Bacillota_A;c__Clostridia;o__Christensenellales;f__DTU072;g__;s__
T1773	-0.08164	-0.0587408	0.100576	d__Bacteria;p__Bacillota_C;c__Negativicutes;o__Acidaminococcales;f__Acidaminococcaceae;g__Phascolarctobacterium_A;s__Phascolarctobacterium_A sp004558595
T0659	0.0779575	0.0627493	0.100074	d__Bacteria;p__Bacillota_A;c__Clostridia;o__Lachnospirales;f__Lachnospiraceae;g__Acetatifactor;s__Acetatifactor sp017520425
T1685	0.0825687	0.0556888	0.0995934	d__Bacteria;p__Bacillota_A;c__Clostridia;o__UBA1212;f__UBA1212;g__SIG423;s__
T2053	0.0303665	-0.0947064	0.0994556	d__Bacteria;p__Bacteroidota;c__Bacteroidia;o__Bacteroidales;f__Rikenellaceae;g__Alistipes;s__Alistipes sp015059845
T1914	-0.0990761	-0.00458819	0.0991823	d__Bacteria;p__Bacteroidota;c__Bacteroidia;o__Bacteroidales;f__Bacteroidaceae;g__RGIG8745;s__RGIG8745 sp017621515
T1603	-0.078996	0.0586069	0.0983623	d__Bacteria;p__Bacillota_A;c__Clostridia;o__Peptostreptococcales;f__Anaerovoracaceae;g__Zhenpiania;s__
T2060	0.0775162	0.0599121	0.0979705	d__Bacteria;p__Bacteroidota;c__Bacteroidia;o__Bacteroidales;f__Rikenellaceae;g__Alistipes;s__Alistipes sp017436185
T0816	-0.0796507	0.0561199	0.0974356	d__Bacteria;p__Bacillota_A;c__Clostridia;o__Lachnospirales;f__Lachnospiraceae;g__FD2005;s__
T2746	0.0964939	-0.00946073	0.0969566	d__Bacteria;p__Verrucomicrobiota;c__Verrucomicrobiae;o__Verrucomicrobiales;f__;g__;s__
T1405	0.0961112	0.0124756	0.0969175	d__Bacteria;p__Bacillota_A;c__Clostridia;o__Oscillospirales;f__QAMX01;g__;s__
T2214	0.04217	0.0872058	0.0968667	d__Bacteria;p__Cyanobacteriota;c__;o__;f__;g__;s__
T2357	-0.0963596	-0.00537279	0.0965093	d__Bacteria;p__Pseudomonadota;c__Alphaproteobacteria;o__RF32;f__CAG-239;g__JAFUYI01;s__
T2381	-0.0954701	-0.0134851	0.0964178	d__Bacteria;p__Pseudomonadota;c__Alphaproteobacteria;o__Rhizobiales;f__Devosiaceae;g__;s__
T0721	-0.0101569	0.095727	0.0962643	d__Bacteria;p__Bacillota_A;c__Clostridia;o__Lachnospirales;f__Lachnospiraceae;g__CAG-603;s__
T0971	0.043026	0.085838	0.0960177	d__Bacteria;p__Bacillota_A;c__Clostridia;o__Lachnospirales;f__Lachnospiraceae;g__UBA629;s__
T0030	-0.0891792	0.0351912	0.0958715	d__Archaea;p__Thermoplasmatota;c__Thermoplasmata;o__Methanomassiliicoccales;f__;g__;s__
T0516	-0.0936342	-0.0204794	0.0958476	d__Bacteria;p__Bacillota_A;c__Clostridia;o__Christensenellales;f__CAG-74;g__UBA11524;s__UBA11524 sp017936765
T0042	-0.0880164	-0.0378526	0.0958108	d__Bacteria;p__;c__;o__;f__;g__;s__
T2148	0.0566081	0.0772994	0.0958106	d__Bacteria;p__Bacteroidota;c__Bacteroidia;o__Bacteroidales;f__UBA932;g__Egerieousia;s__Egerieousia sp017625535
T2728	0.075511	0.0588481	0.095734	d__Bacteria;p__Verrucomicrobiota;c__Lentisphaeria;o__Victivallales;f__Victivallaceae;g__UBA1784;s__
T2061	0.057746	0.0763511	0.0957292	d__Bacteria;p__Bacteroidota;c__Bacteroidia;o__Bacteroidales;f__Rikenellaceae;g__Alistipes;s__Alistipes sp017437045
T0540	0.0558751	0.077697	0.0957018	d__Bacteria;p__Bacillota_A;c__Clostridia;o__Christensenellales;f__CAG-917;g__RGIG4097;s__
T0682	0.0940703	-0.017495	0.0956833	d__Bacteria;p__Bacillota_A;c__Clostridia;o__Lachnospirales;f__Lachnospiraceae;g__Bariatricus;s__
T1422	0.0836799	0.0462511	0.0956111	d__Bacteria;p__Bacillota_A;c__Clostridia;o__Oscillospirales;f__Ruminococcaceae;g__CAG-353;s__CAG-353 sp017848125
T0985	-0.0820517	0.0490247	0.0955819	d__Bacteria;p__Bacillota_A;c__Clostridia;o__Lachnospirales;f__Lachnospiraceae;g__W0P33-017;s__
T1434	0.0636606	0.0709609	0.0953317	d__Bacteria;p__Bacillota_A;c__Clostridia;o__Oscillospirales;f__Ruminococcaceae;g__Faeciplasma;s__Faeciplasma sp017472735
T2361	-0.0948286	-0.00581823	0.0950069	d__Bacteria;p__Pseudomonadota;c__Alphaproteobacteria;o__RF32;f__CAG-239;g__MGBC133411;s__
T2234	-0.0891979	0.0324837	0.0949287	d__Bacteria;p__Cyanobacteriota;c__Vampirovibrionia;o__Gastranaerophilales;f__Gastranaerophilaceae;g__Scatenecus;s__
T2717	0.0559339	0.076409	0.0946939	d__Bacteria;p__Verrucomicrobiota;c__Lentisphaeria;o__Victivallales;f__UBA1829;g__RGIG8244;s__
T0102	-0.0861001	0.0388464	0.0944577	d__Bacteria;p__Actinomycetota;c__Coriobacteriia;o__Coriobacteriales;f__;g__;s__
T0892	0.0593856	0.0729379	0.0940563	d__Bacteria;p__Bacillota_A;c__Clostridia;o__Lachnospirales;f__Lachnospiraceae;g__RGIG3002;s__RGIG3002 sp017437065
T1403	-0.055642	-0.0753988	0.093707	d__Bacteria;p__Bacillota_A;c__Clostridia;o__Oscillospirales;f__QAKW01;g__Firm-08;s__
T0317	-0.041629	-0.0839317	0.0936883	d__Bacteria;p__Bacillota;c__Bacilli;o__RF39;f__UBA660;g__CAG-877;s__
T0652	0.0324015	0.0867246	0.0925798	d__Bacteria;p__Bacillota_A;c__Clostridia;o__Lachnospirales;f__Lachnospiraceae;g__AC2028;s__
T2018	0.0656109	0.0648132	0.0922255	d__Bacteria;p__Bacteroidota;c__Bacteroidia;o__Bacteroidales;f__Paludibacteraceae;g__Enterocola;s__Enterocola sp017508305
T2088	0.0129281	-0.0909856	0.0918995	d__Bacteria;p__Bacteroidota;c__Bacteroidia;o__Bacteroidales;f__Rikenellaceae;g__Tidjanibacter;s__
T2411	-0.0898311	0.0167676	0.0913826	d__Bacteria;p__Pseudomonadota;c__Alphaproteobacteria;o__RUG11792;f__RUG11792;g__;s__
T2278	-0.0906692	-0.00302802	0.0907198	d__Bacteria;p__Elusimicrobiota;c__Elusimicrobia;o__Elusimicrobiales;f__;g__;s__
T1205	-0.0869247	-0.0251307	0.0904846	d__Bacteria;p__Bacillota_A;c__Clostridia;o__Oscillospirales;f__CAG-272;g__UBA11512;s__
T0619	-0.0647895	0.0630256	0.0903875	d__Bacteria;p__Bacillota_A;c__Clostridia;o__Lachnospirales;f__;g__;s__
T0846	0.0459104	0.0777887	0.0903264	d__Bacteria;p__Bacillota_A;c__Clostridia;o__Lachnospirales;f__Lachnospiraceae;g__KLE1615;s__
T2413	-0.0878758	0.0200554	0.0901353	d__Bacteria;p__Pseudomonadota;c__Alphaproteobacteria;o__Sphingomonadales;f__;g__;s__
T2374	-0.0900615	0.000627281	0.0900637	d__Bacteria;p__Pseudomonadota;c__Alphaproteobacteria;o__RF32;f__UBA3637;g__CALXXA01;s__
T0886	-0.0635337	0.0636852	0.0899574	d__Bacteria;p__Bacillota_A;c__Clostridia;o__Lachnospirales;f__Lachnospiraceae;g__Pseudobutyrivibrio;s__
T2421	-0.0814423	-0.0352308	0.0887359	d__Bacteria;p__Pseudomonadota;c__Alphaproteobacteria;o__Sphingomonadales;f__Sphingomonadaceae;g__Sphingomicrobium;s__
T0053	-0.0735186	-0.0496628	0.0887207	d__Bacteria;p__Actinomycetota;c__;o__;f__;g__;s__
T1082	-0.0501449	-0.073104	0.0886493	d__Bacteria;p__Bacillota_A;c__Clostridia;o__Oscillospirales;f__Acutalibacteraceae;g__SIG575;s__SIG575 sp017380115
T0597	-0.0709756	-0.0525603	0.0883183	d__Bacteria;p__Bacillota_A;c__Clostridia;o__Clostridiales;f__;g__;s__
T1369	0.0821717	0.0323297	0.0883028	d__Bacteria;p__Bacillota_A;c__Clostridia;o__Oscillospirales;f__Oscillospiraceae;g__RGIG6375;s__
T2042	-0.081742	0.0330147	0.0881573	d__Bacteria;p__Bacteroidota;c__Bacteroidia;o__Bacteroidales;f__Porphyromonadaceae;g__;s__
T0611	0.0807892	0.0350453	0.0880628	d__Bacteria;p__Bacillota_A;c__Clostridia;o__Eubacteriales;f__;g__;s__
T0406	0.0432489	0.076648	0.0880078	d__Bacteria;p__Bacillota;c__Bacilli;o__RFN20;f__UBA1709;g__;s__
T2229	0.0449893	0.0753084	0.0877234	d__Bacteria;p__Cyanobacteriota;c__Vampirovibrionia;o__Gastranaerophilales;f__Gastranaerophilaceae;g__RGIG2134;s__
T0353	-0.0269525	0.0833137	0.0875649	d__Bacteria;p__Bacillota;c__Bacilli;o__RF39;f__UBA660;g__RUG11198;s__
T1686	-0.0872097	0.00687214	0.0874801	d__Bacteria;p__Bacillota_A;c__Clostridia;o__UBA1212;f__UBA1255;g__;s__
T1537	0.0534742	0.0684903	0.0868931	d__Bacteria;p__Bacillota_A;c__Clostridia;o__Oscillospirales;f__Ruminococcaceae;g__UBA3855;s__UBA3855 sp017462785
T1155	0.0450989	0.074234	0.0868596	d__Bacteria;p__Bacillota_A;c__Clostridia;o__Oscillospirales;f__CAG-272;g__CAG-390;s__CAG-390 sp017411805
T2656	0.0831019	-0.02449	0.0866353	d__Bacteria;p__Spirochaetota;c__Spirochaetia;o__Treponematales;f__Treponemataceae;g__RGIG9060;s__RGIG9060 sp017936665
T2147	0.0857097	0.0109372	0.0864047	d__Bacteria;p__Bacteroidota;c__Bacteroidia;o__Bacteroidales;f__UBA932;g__Egerieousia;s__Egerieousia sp015060225
T0857	-0.0640265	-0.0578912	0.086318	d__Bacteria;p__Bacillota_A;c__Clostridia;o__Lachnospirales;f__Lachnospiraceae;g__Lachnospira;s__
T2033	-0.0800487	-0.0313684	0.0859754	d__Bacteria;p__Bacteroidota;c__Bacteroidia;o__Bacteroidales;f__Paludibacteraceae;g__UBA1723;s__
T1665	-0.00534272	-0.0855832	0.0857498	d__Bacteria;p__Bacillota_A;c__Clostridia;o__TANB77;f__CAG-508;g__UMGS1781;s__
T2058	0.0546328	0.0659364	0.0856291	d__Bacteria;p__Bacteroidota;c__Bacteroidia;o__Bacteroidales;f__Rikenellaceae;g__Alistipes;s__Alistipes sp017398045
T1559	-0.0816823	-0.0254232	0.0855473	d__Bacteria;p__Bacillota_A;c__Clostridia;o__Oscillospirales;f__UBA644;g__Geddesella;s__
T2016	0.0848977	0.00770792	0.0852469	d__Bacteria;p__Bacteroidota;c__Bacteroidia;o__Bacteroidales;f__Paludibacteraceae;g__Aphodosoma;s__
T2226	0.0464274	0.0712616	0.0850512	d__Bacteria;p__Cyanobacteriota;c__Vampirovibrionia;o__Gastranaerophilales;f__Gastranaerophilaceae;g__Gastranaerophilus;s__
T0538	-0.0843384	0.0108189	0.0850295	d__Bacteria;p__Bacillota_A;c__Clostridia;o__Christensenellales;f__CAG-917;g__Limadaptatus;s__
T1635	-0.0796228	0.029369	0.0848666	d__Bacteria;p__Bacillota_A;c__Clostridia;o__TANB77;f__CAG-508;g__CAG-273;s__
T1248	0.0844143	0.00594075	0.0846231	d__Bacteria;p__Bacillota_A;c__Clostridia;o__Oscillospirales;f__Oscillospiraceae;g__Alloscillospira;s__
T0552	0.0773259	0.0343552	0.0846142	d__Bacteria;p__Bacillota_A;c__Clostridia;o__Christensenellales;f__Pumilibacteraceae;g__;s__
T2405	-0.00824939	-0.0840632	0.084467	d__Bacteria;p__Pseudomonadota;c__Alphaproteobacteria;o__Rs-D84;f__;g__;s__
T1720	0.0843075	0.00333992	0.0843736	d__Bacteria;p__Bacillota_A;c__Clostridia;o__UMGS1810;f__UMGS1810;g__RGIG8748;s__
T2692	0.0566651	-0.0624168	0.0843018	d__Bacteria;p__Verrucomicrobiota;c__Kiritimatiellia;o__;f__;g__;s__
T1404	-0.080108	-0.0260123	0.0842255	d__Bacteria;p__Bacillota_A;c__Clostridia;o__Oscillospirales;f__QAKW01;g__RGIG9041;s__
T1060	-0.0836229	0.00760625	0.0839681	d__Bacteria;p__Bacillota_A;c__Clostridia;o__Oscillospirales;f__Acutalibacteraceae;g__RGIG1959;s__
T0645	-0.0309014	0.0774221	0.0833611	d__Bacteria;p__Bacillota_A;c__Clostridia;o__Lachnospirales;f__Lachnospiraceae;g__;s__
T2034	-0.0771894	-0.0305562	0.0830173	d__Bacteria;p__Bacteroidota;c__Bacteroidia;o__Bacteroidales;f__Paludibacteraceae;g__UBA1723;s__UBA1723 sp002371265
T1659	0.0797914	-0.0227969	0.0829841	d__Bacteria;p__Bacillota_A;c__Clostridia;o__TANB77;f__CAG-508;g__Scatovivens;s__Scatovivens sp017517685
T1024	0.0827751	0.00483841	0.0829164	d__Bacteria;p__Bacillota_A;c__Clostridia;o__Oscillospirales;f__Acutalibacteraceae;g__CAG-177;s__CAG-177 sp017409845
T0299	0.0780088	-0.0263411	0.082336	d__Bacteria;p__Bacillota;c__Bacilli;o__RF39;f__UBA660;g__CAG-1000;s__
T1156	0.0585066	0.0577793	0.0822281	d__Bacteria;p__Bacillota_A;c__Clostridia;o__Oscillospirales;f__CAG-272;g__CAG-390;s__CAG-390 sp017415485
T2141	0.0403774	0.0713919	0.0820192	d__Bacteria;p__Bacteroidota;c__Bacteroidia;o__Bacteroidales;f__UBA932;g__Cryptobacteroides;s__Cryptobacteroides sp017937885
T0225	0.0805305	0.0144391	0.0818147	d__Bacteria;p__Bacillota;c__Bacilli;o__Erysipelotrichales;f__Erysipelotrichaceae;g__RGIG4607;s__
T0474	0.0376141	0.0723057	0.0815042	d__Bacteria;p__Bacillota_A;c__Clostridia;o__Christensenellales;f__CAG-314;g__Heteroclostridium;s__
T1140	0.0400716	0.0708525	0.0813991	d__Bacteria;p__Bacillota_A;c__Clostridia;o__Oscillospirales;f__Butyricicoccaceae;g__RGIG3513;s__
T2585	0.036878	0.0717858	0.0807043	d__Bacteria;p__Pseudomonadota;c__Gammaproteobacteria;o__Enterobacterales_A;f__Succinivibrionaceae;g__UBA2804;s__
T1987	-0.0804129	0.00558899	0.0806069	d__Bacteria;p__Bacteroidota;c__Bacteroidia;o__Bacteroidales;f__Muribaculaceae;g__Duncaniella;s__Duncaniella sp019416285
T2327	-0.0792311	0.0145064	0.0805481	d__Bacteria;p__Planctomycetota;c__Planctomycetia;o__Pirellulales;f__Thermoguttaceae;g__RGIG3701;s__
T0009	0.0579568	0.055917	0.0805338	d__Archaea;p__Halobacteriota;c__Methanomicrobia;o__Methanomicrobiales;f__Methanocorpusculaceae;g__Methanocorpusculum;s__Methanocorpusculum sp017399555
T1486	0.046908	0.0650109	0.0801672	d__Bacteria;p__Bacillota_A;c__Clostridia;o__Oscillospirales;f__Ruminococcaceae;g__RGIG8773;s__RGIG8773 sp017415165
T0946	0.0232153	0.0760609	0.0795249	d__Bacteria;p__Bacillota_A;c__Clostridia;o__Lachnospirales;f__Lachnospiraceae;g__UBA1712;s__
T0623	-0.0504834	-0.0612498	0.0793732	d__Bacteria;p__Bacillota_A;c__Clostridia;o__Lachnospirales;f__Anaerotignaceae;g__Anaerotignum;s__Anaerotignum sp017483025
T0012	0.0559465	0.0562347	0.0793243	d__Archaea;p__Halobacteriota;c__Methanomicrobia;o__Methanomicrobiales;f__Methanocorpusculaceae;g__Methanocorpusculum;s__Methanocorpusculum sp017622255
T0147	-0.0782879	-0.00866602	0.0787661	d__Bacteria;p__Actinomycetota;c__Thermoleophilia;o__;f__;g__;s__
T1895	-0.0596085	-0.0513688	0.0786888	d__Bacteria;p__Bacteroidota;c__Bacteroidia;o__Bacteroidales;f__Bacteroidaceae;g__Prevotella;s__Prevotella sp004554665
T0259	-0.0753868	-0.0225159	0.0786774	d__Bacteria;p__Bacillota;c__Bacilli;o__Lactobacillales;f__Lactobacillaceae;g__Ligilactobacillus;s__Ligilactobacillus salivarius
T1710	-0.0750351	-0.0224914	0.0783335	d__Bacteria;p__Bacillota_A;c__Clostridia;o__UBA1381;f__UBA9506;g__RGIG1666;s__
T0430	0.0351428	0.0698846	0.0782233	d__Bacteria;p__Bacillota_A;c__Clostridia;o__Christensenellales;f__Borkfalkiaceae;g__Scatosoma;s__Scatosoma sp017482415
T0913	-0.0776692	0.00826108	0.0781073	d__Bacteria;p__Bacillota_A;c__Clostridia;o__Lachnospirales;f__Lachnospiraceae;g__Roseburia;s__Roseburia sp017547315
T1287	-0.077851	-0.00551133	0.0780458	d__Bacteria;p__Bacillota_A;c__Clostridia;o__Oscillospirales;f__Oscillospiraceae;g__F23-B02;s__F23-B02 sp004557075
T1035	-0.0731584	-0.0249992	0.0773117	d__Bacteria;p__Bacillota_A;c__Clostridia;o__Oscillospirales;f__Acutalibacteraceae;g__CAG-964;s__
T0168	0.0408027	-0.0656677	0.0773117	d__Bacteria;p__Bacillota;c__Bacilli;o__Bacillales;f__DSM-1321;g__Pradoshia;s__Pradoshia sp001685035
T1504	0.0439157	0.0634439	0.0771604	d__Bacteria;p__Bacillota_A;c__Clostridia;o__Oscillospirales;f__Ruminococcaceae;g__Ruminococcus;s__Ruminococcus sp017513795
T0558	-0.076712	-0.00710024	0.0770399	d__Bacteria;p__Bacillota_A;c__Clostridia;o__Christensenellales;f__Pumilibacteraceae;g__UMGS1795;s__
T0709	-0.0640619	0.0421913	0.0767074	d__Bacteria;p__Bacillota_A;c__Clostridia;o__Lachnospirales;f__Lachnospiraceae;g__CAG-317;s__
T0823	0.0713925	0.0267297	0.0762323	d__Bacteria;p__Bacillota_A;c__Clostridia;o__Lachnospirales;f__Lachnospiraceae;g__Frisingicoccus;s__
T2112	-0.0756161	0.00745724	0.0759829	d__Bacteria;p__Bacteroidota;c__Bacteroidia;o__Bacteroidales;f__Tannerellaceae;g__Parabacteroides;s__Parabacteroides sp017481945
T2649	-0.0631922	-0.0421899	0.0759819	d__Bacteria;p__Spirochaetota;c__Spirochaetia;o__Treponematales;f__;g__;s__
T0561	-0.075517	-0.00584023	0.0757425	d__Bacteria;p__Bacillota_A;c__Clostridia;o__Christensenellales;f__QALW01;g__QALW01;s__
T0280	0.021059	0.0726282	0.0756197	d__Bacteria;p__Bacillota;c__Bacilli;o__ML615J-28;f__CAG-313;g__UBA1231;s__UBA1231 sp017501465
T1446	-0.0253637	-0.0709838	0.0753791	d__Bacteria;p__Bacillota_A;c__Clostridia;o__Oscillospirales;f__Ruminococcaceae;g__Fimivivens;s__
T2716	-0.0745004	0.0059801	0.07474	d__Bacteria;p__Verrucomicrobiota;c__Lentisphaeria;o__Victivallales;f__UBA1829;g__CAJMAW01;s__
T0216	-0.0741378	-0.00525076	0.0743235	d__Bacteria;p__Bacillota;c__Bacilli;o__Erysipelotrichales;f__Erysipelotrichaceae;g__Holdemanella;s__
T2573	-0.0496178	-0.0552632	0.0742694	d__Bacteria;p__Pseudomonadota;c__Gammaproteobacteria;o__Enterobacterales_A;f__Succinivibrionaceae;g__HGM20899;s__
T2729	-0.0741059	2.60775e-05	0.0741059	d__Bacteria;p__Verrucomicrobiota;c__Lentisphaeria;o__Victivallales;f__Victivallaceae;g__Victivallis;s__
T1743	-0.00254169	-0.0736682	0.073712	d__Bacteria;p__Bacillota_B;c__Dehalobacteriia;o__UBA4068;f__;g__;s__
T2423	-0.0664226	-0.0306324	0.0731458	d__Bacteria;p__Pseudomonadota;c__Alphaproteobacteria;o__Sphingomonadales;f__Sphingomonadaceae;g__Sphingomonas;s__Sphingomonas olei
T0037	0.0179762	0.0708981	0.0731415	d__Archaea;p__Thermoplasmatota;c__Thermoplasmata;o__Methanomassiliicoccales;f__Methanomethylophilaceae;g__SIG5;s__
T0404	0.0275376	0.0675601	0.0729567	d__Bacteria;p__Bacillota;c__Bacilli;o__RFN20;f__DUOF01;g__;s__
T0880	-0.0715662	-0.0135691	0.0728412	d__Bacteria;p__Bacillota_A;c__Clostridia;o__Lachnospirales;f__Lachnospiraceae;g__Novisyntrophococcus;s__
T2282	-0.0724728	0.00466254	0.0726226	d__Bacteria;p__Elusimicrobiota;c__Elusimicrobia;o__Elusimicrobiales;f__Elusimicrobiaceae;g__UBA1174;s__UBA1174 sp900556855
T0719	0.0529479	0.0492915	0.0723404	d__Bacteria;p__Bacillota_A;c__Clostridia;o__Lachnospirales;f__Lachnospiraceae;g__CAG-590;s__CAG-590 sp017622535
T0284	0.0481339	0.0539509	0.072302	d__Bacteria;p__Bacillota;c__Bacilli;o__ML615J-28;f__CAG-313;g__UMGS75;s__
T0149	-0.0721161	-0.00397611	0.0722256	d__Bacteria;p__Armatimonadota;c__;o__;f__;g__;s__
T1772	0.0311507	0.0647997	0.0718983	d__Bacteria;p__Bacillota_C;c__Negativicutes;o__Acidaminococcales;f__Acidaminococcaceae;g__Phascolarctobacterium_A;s__
T2586	-0.0444631	-0.0564975	0.0718953	d__Bacteria;p__Pseudomonadota;c__Gammaproteobacteria;o__Enterobacterales_A;f__Succinivibrionaceae;g__WG-1;s__
T0582	-0.0716576	-0.00312281	0.0717256	d__Bacteria;p__Bacillota_A;c__Clostridia;o__Christensenellales;f__UBA1242;g__UMGS1470;s__
T1632	-0.0632802	-0.033672	0.0716811	d__Bacteria;p__Bacillota_A;c__Clostridia;o__TANB77;f__CAG-508;g__CAG-269;s__CAG-269 sp017409455
T0356	-0.0707681	-0.00860194	0.071289	d__Bacteria;p__Bacillota;c__Bacilli;o__RF39;f__UBA660;g__RUG12783;s__
T0872	0.00555793	0.0710512	0.0712682	d__Bacteria;p__Bacillota_A;c__Clostridia;o__Lachnospirales;f__Lachnospiraceae;g__Merdiplasma;s__
T0918	0.00794754	0.0705033	0.0709498	d__Bacteria;p__Bacillota_A;c__Clostridia;o__Lachnospirales;f__Lachnospiraceae;g__RUG115;s__
T0706	-0.0138062	-0.0692165	0.07058	d__Bacteria;p__Bacillota_A;c__Clostridia;o__Lachnospirales;f__Lachnospiraceae;g__CAG-303;s__CAG-303 sp017408025
T1655	-0.0700316	0.00149339	0.0700476	d__Bacteria;p__Bacillota_A;c__Clostridia;o__TANB77;f__CAG-508;g__RGIG8482;s__
T1851	0.026028	0.0647841	0.0698172	d__Bacteria;p__Bacteroidota;c__Bacteroidia;o__Bacteroidales;f__Bacteroidaceae;g__HGM04593;s__HGM04593 sp015060885
T2012	0.0686437	0.0118916	0.0696661	d__Bacteria;p__Bacteroidota;c__Bacteroidia;o__Bacteroidales;f__P3;g__RUG11139;s__
T2103	0.0695353	-0.00307682	0.0696033	d__Bacteria;p__Bacteroidota;c__Bacteroidia;o__Bacteroidales;f__Tannerellaceae;g__Parabacteroides;s__Parabacteroides distasonis_B
T0388	-0.0689069	0.00979765	0.0696	d__Bacteria;p__Bacillota;c__Bacilli;o__RFN20;f__CAG-826;g__CAG-826;s__
T0924	-0.000329361	0.0688469	0.0688476	d__Bacteria;p__Bacillota_A;c__Clostridia;o__Lachnospirales;f__Lachnospiraceae;g__Scatomonas;s__
T0580	-0.06878	0.000857314	0.0687854	d__Bacteria;p__Bacillota_A;c__Clostridia;o__Christensenellales;f__UBA1242;g__UBA7868;s__
T1853	0.0241393	0.0639588	0.0683625	d__Bacteria;p__Bacteroidota;c__Bacteroidia;o__Bacteroidales;f__Bacteroidaceae;g__HGM04593;s__HGM04593 sp017466065
T2410	-0.0616164	-0.0288703	0.0680447	d__Bacteria;p__Pseudomonadota;c__Alphaproteobacteria;o__Rs-D84;f__Rs-D84;g__Enterousia;s__Enterousia sp017451625
T0358	-0.0619337	-0.0279362	0.0679428	d__Bacteria;p__Bacillota;c__Bacilli;o__RF39;f__UBA660;g__RUG14121;s__
T1469	0.0149699	0.0662527	0.0679229	d__Bacteria;p__Bacillota_A;c__Clostridia;o__Oscillospirales;f__Ruminococcaceae;g__JAHHTP01;s__
T0440	0.0394659	0.0549565	0.0676593	d__Bacteria;p__Bacillota_A;c__Clostridia;o__Christensenellales;f__Borkfalkiaceae;g__UBA4636;s__
T0409	-0.0429579	0.0519321	0.0673968	d__Bacteria;p__Bacillota_A;c__;o__;f__;g__;s__
T2407	0.040751	-0.053592	0.0673257	d__Bacteria;p__Pseudomonadota;c__Alphaproteobacteria;o__Rs-D84;f__Rs-D84;g__;s__
T1796	-0.0660707	0.00509574	0.0662669	d__Bacteria;p__Bacillota_C;c__Negativicutes;o__Selenomonadales;f__Selenomonadaceae;g__Mitsuokella;s__Mitsuokella jalaludinii
T0426	0.0173834	0.0638259	0.0661508	d__Bacteria;p__Bacillota_A;c__Clostridia;o__Christensenellales;f__Borkfalkiaceae;g__RGIG4074;s__
T1292	-0.000171949	0.0660119	0.0660121	d__Bacteria;p__Bacillota_A;c__Clostridia;o__Oscillospirales;f__Oscillospiraceae;g__Faecousia;s__Faecousia sp015067615
T0362	0.0653181	0.0018275	0.0653437	d__Bacteria;p__Bacillota;c__Bacilli;o__RF39;f__UBA660;g__Scybalousia;s__
T2324	0.0629023	-0.0176233	0.0653244	d__Bacteria;p__Planctomycetota;c__Planctomycetia;o__;f__;g__;s__
T2363	-0.0549043	0.0346232	0.0649095	d__Bacteria;p__Pseudomonadota;c__Alphaproteobacteria;o__RF32;f__CAG-239;g__Scatocola;s__
T1366	-0.0607837	-0.0218657	0.064597	d__Bacteria;p__Bacillota_A;c__Clostridia;o__Oscillospirales;f__Oscillospiraceae;g__Pseudoflavonifractor_A;s__
T1998	-0.0640737	0.000487851	0.0640756	d__Bacteria;p__Bacteroidota;c__Bacteroidia;o__Bacteroidales;f__Muribaculaceae;g__Paramuribaculum;s__Paramuribaculum sp910587185
T1179	-0.0513493	0.0380099	0.0638867	d__Bacteria;p__Bacillota_A;c__Clostridia;o__Oscillospirales;f__CAG-272;g__RGIG1743;s__
T0333	0.0443221	0.0458621	0.0637791	d__Bacteria;p__Bacillota;c__Bacilli;o__RF39;f__UBA660;g__Faecisoma;s__
T2027	0.0286062	0.0569321	0.0637148	d__Bacteria;p__Bacteroidota;c__Bacteroidia;o__Bacteroidales;f__Paludibacteraceae;g__RF16;s__RF16 sp017546705
T1175	-0.0141213	0.061886	0.0634766	d__Bacteria;p__Bacillota_A;c__Clostridia;o__Oscillospirales;f__CAG-272;g__HGM12713;s__HGM12713 sp015064065
T2738	0.00106084	0.063244	0.0632529	d__Bacteria;p__Verrucomicrobiota;c__Verrucomicrobiae;o__Opitutales;f__CAG-312;g__UMGS1490;s__
T2705	0.0623196	-0.0107148	0.063234	d__Bacteria;p__Verrucomicrobiota;c__Kiritimatiellia;o__RFP12;f__UBA3636;g__;s__
T0350	-0.0485476	-0.0402153	0.0630408	d__Bacteria;p__Bacillota;c__Bacilli;o__RF39;f__UBA660;g__RGIG4266;s__
T1232	-0.0530153	0.0331677	0.0625357	d__Bacteria;p__Bacillota_A;c__Clostridia;o__Oscillospirales;f__CAG-382;g__SIG622;s__
T1731	0.0508293	0.0363628	0.062497	d__Bacteria;p__Bacillota_A;c__Clostridia;o__UMGS1883;f__UMGS1540;g__;s__
T0270	-0.0474381	-0.0406808	0.0624924	d__Bacteria;p__Bacillota;c__Bacilli;o__Lactobacillales;f__Streptococcaceae;g__Streptococcus;s__Streptococcus lutetiensis
T0190	-0.0561046	0.0267638	0.0621613	d__Bacteria;p__Bacillota;c__Bacilli;o__Erysipelotrichales;f__Coprobacillaceae;g__Fimiplasma;s__
T0920	-0.0341459	0.0510558	0.0614218	d__Bacteria;p__Bacillota_A;c__Clostridia;o__Lachnospirales;f__Lachnospiraceae;g__RUG14243;s__
T1756	-0.0263981	0.0554312	0.0613961	d__Bacteria;p__Bacillota_B;c__Peptococcia;o__Peptococcales;f__Peptococcaceae;g__UMGS1590;s__
T0243	-0.0519415	0.0319257	0.0609686	d__Bacteria;p__Bacillota;c__Bacilli;o__Lactobacillales;f__Enterococcaceae;g__Enterococcus_B;s__
T1726	0.058511	0.0142327	0.0602172	d__Bacteria;p__Bacillota_A;c__Clostridia;o__UMGS1840;f__UMGS1840;g__SIG452;s__
T1000	0.0497982	0.0337107	0.0601355	d__Bacteria;p__Bacillota_A;c__Clostridia;o__Monoglobales;f__Firm-18;g__CAJLYO01;s__
T1922	0.0186337	0.0567228	0.059705	d__Bacteria;p__Bacteroidota;c__Bacteroidia;o__Bacteroidales;f__Bacteroidaceae;g__UBA1786;s__
T1209	-0.00527368	0.0594703	0.0597036	d__Bacteria;p__Bacillota_A;c__Clostridia;o__Oscillospirales;f__CAG-272;g__UBA1740;s__UBA1740 sp017462485
T2384	0.000243464	-0.0588606	0.0588611	d__Bacteria;p__Pseudomonadota;c__Alphaproteobacteria;o__Rhizobiales;f__Rhizobiaceae;g__;s__
T2371	0.0142485	0.0567854	0.0585457	d__Bacteria;p__Pseudomonadota;c__Alphaproteobacteria;o__RF32;f__UBA3637;g__CAAHEQ01;s__
T1609	0.000116713	0.0585175	0.0585176	d__Bacteria;p__Bacillota_A;c__Clostridia;o__Peptostreptococcales;f__Peptostreptococcaceae;g__Romboutsia;s__
T1587	-0.0334799	0.047953	0.0584841	d__Bacteria;p__Bacillota_A;c__Clostridia;o__Peptostreptococcales;f__Anaerovoracaceae;g__Hornefia;s__
T2272	0.0189623	0.0553006	0.0584613	d__Bacteria;p__Desulfobacterota;c__Desulfovibrionia;o__Desulfovibrionales;f__Desulfovibrionaceae;g__Mailhella;s__Mailhella sp017408905
T1541	0.0436553	0.0386837	0.0583284	d__Bacteria;p__Bacillota_A;c__Clostridia;o__Oscillospirales;f__Ruminococcaceae;g__UBA7477;s__
T1725	0.0565121	0.0141268	0.0582511	d__Bacteria;p__Bacillota_A;c__Clostridia;o__UMGS1840;f__UMGS1840;g__;s__
T0825	-0.0293102	0.0501547	0.0580912	d__Bacteria;p__Bacillota_A;c__Clostridia;o__Lachnospirales;f__Lachnospiraceae;g__Fusicatenibacter;s__
T0613	-0.0572865	-0.00916924	0.0580157	d__Bacteria;p__Bacillota_A;c__Clostridia;o__Eubacteriales;f__Anaerofustaceae;g__SVCP01;s__
T2036	-0.0375515	0.04327	0.0572923	d__Bacteria;p__Bacteroidota;c__Bacteroidia;o__Bacteroidales;f__Paludibacteraceae;g__UBA1754;s__
T0408	-0.0337411	0.046098	0.0571269	d__Bacteria;p__Bacillota;c__Bacilli;o__RFN20;f__UBA1709;g__RGIG3842;s__
T2246	0.0299086	0.0485927	0.0570594	d__Bacteria;p__Cyanobacteriota;c__Vampirovibrionia;o__Gastranaerophilales;f__JAILCC01;g__JAILCC01;s__
T1190	-0.015684	0.0546574	0.0568631	d__Bacteria;p__Bacillota_A;c__Clostridia;o__Oscillospirales;f__CAG-272;g__RGIG4608;s__RGIG4608 sp017483195
T1210	-0.0156907	0.0544537	0.0566692	d__Bacteria;p__Bacillota_A;c__Clostridia;o__Oscillospirales;f__CAG-272;g__UBA1740;s__UBA1740 sp017621415
T1586	-0.0563195	0.00519842	0.056559	d__Bacteria;p__Bacillota_A;c__Clostridia;o__Peptostreptococcales;f__Anaerovoracaceae;g__Gallibacter;s__
T1641	-0.0555494	-0.00986974	0.0564194	d__Bacteria;p__Bacillota_A;c__Clostridia;o__TANB77;f__CAG-508;g__CAG-452;s__CAG-452 sp017397545
T2133	-0.0185607	0.0531331	0.0562817	d__Bacteria;p__Bacteroidota;c__Bacteroidia;o__Bacteroidales;f__UBA932;g__Cryptobacteroides;s__Cryptobacteroides sp015060385
T2155	-0.0477471	0.029795	0.0562808	d__Bacteria;p__Bacteroidota;c__Bacteroidia;o__Bacteroidales;f__WCHB1-69;g__;s__
T1913	0.00737864	0.055605	0.0560924	d__Bacteria;p__Bacteroidota;c__Bacteroidia;o__Bacteroidales;f__Bacteroidaceae;g__RGIG8745;s__RGIG8745 sp017466965
T0276	-0.00271497	0.0560044	0.0560702	d__Bacteria;p__Bacillota;c__Bacilli;o__ML615J-28;f__CAG-313;g__CAJGCS01;s__
T1180	-0.0289213	0.0471321	0.0552981	d__Bacteria;p__Bacillota_A;c__Clostridia;o__Oscillospirales;f__CAG-272;g__RGIG1743;s__RGIG1743 sp017399105
T0705	-0.0150869	0.0531725	0.0552714	d__Bacteria;p__Bacillota_A;c__Clostridia;o__Lachnospirales;f__Lachnospiraceae;g__CAG-303;s__CAG-303 sp015057425
T1243	-0.0409355	0.0370076	0.0551841	d__Bacteria;p__Bacillota_A;c__Clostridia;o__Oscillospirales;f__Feifaniaceae;g__;s__
T0019	-0.0480187	0.0271036	0.0551399	d__Archaea;p__Methanobacteriota;c__Methanobacteria;o__Methanobacteriales;f__;g__;s__
T1781	-0.0495008	0.0242213	0.055109	d__Bacteria;p__Bacillota_C;c__Negativicutes;o__Acidaminococcales;f__Acidaminococcaceae;g__URXU01;s__
T0557	0.00251315	0.0548408	0.0548984	d__Bacteria;p__Bacillota_A;c__Clostridia;o__Christensenellales;f__Pumilibacteraceae;g__UBA10677;s__
T0433	-0.0534767	-0.0108449	0.0545653	d__Bacteria;p__Bacillota_A;c__Clostridia;o__Christensenellales;f__Borkfalkiaceae;g__UBA10281;s__
T0313	-0.0467045	0.0280973	0.0545048	d__Bacteria;p__Bacillota;c__Bacilli;o__RF39;f__UBA660;g__CAG-582;s__
T2031	0.0175198	0.0512477	0.0541596	d__Bacteria;p__Bacteroidota;c__Bacteroidia;o__Bacteroidales;f__Paludibacteraceae;g__UBA1181;s__
T2276	-0.0480157	0.0249635	0.0541173	d__Bacteria;p__Elusimicrobiota;c__;o__;f__;g__;s__
T0405	-0.0223464	0.0491037	0.0539493	d__Bacteria;p__Bacillota;c__Bacilli;o__RFN20;f__DUOF01;g__CALVUJ01;s__
T0203	-0.022043	0.0491442	0.0538613	d__Bacteria;p__Bacillota;c__Bacilli;o__Erysipelotrichales;f__Erysipelotrichaceae;g__Absicoccus;s__
T2382	-0.0528175	-0.010445	0.0538404	d__Bacteria;p__Pseudomonadota;c__Alphaproteobacteria;o__Rhizobiales;f__Devosiaceae;g__Devosia;s__
T1160	-0.0112848	0.0522485	0.0534533	d__Bacteria;p__Bacillota_A;c__Clostridia;o__Oscillospirales;f__CAG-272;g__CAG-448;s__CAG-448 sp017456905
T0615	0.034401	0.0403358	0.0530132	d__Bacteria;p__Bacillota_A;c__Clostridia;o__HGM11327;f__HGM11327;g__;s__
T1138	-0.0282584	0.0444767	0.0526945	d__Bacteria;p__Bacillota_A;c__Clostridia;o__Oscillospirales;f__Butyricicoccaceae;g__RGIG1902;s__RGIG1902 sp017396925
T2243	-0.0313119	0.0420402	0.0524196	d__Bacteria;p__Cyanobacteriota;c__Vampirovibrionia;o__Gastranaerophilales;f__Gastranaerophilaceae;g__UMGS1585;s__
T1186	-0.0240554	0.046437	0.0522978	d__Bacteria;p__Bacillota_A;c__Clostridia;o__Oscillospirales;f__CAG-272;g__RGIG3947;s__
T0777	-0.0259079	0.0454289	0.0522973	d__Bacteria;p__Bacillota_A;c__Clostridia;o__Lachnospirales;f__Lachnospiraceae;g__Copromonas;s__Copromonas sp017556515
T1244	-0.0336571	0.0399151	0.0522113	d__Bacteria;p__Bacillota_A;c__Clostridia;o__Oscillospirales;f__Feifaniaceae;g__RGIG6165;s__
T2250	0.00865099	0.0512462	0.0519712	d__Bacteria;p__Cyanobacteriota;c__Vampirovibrionia;o__Gastranaerophilales;f__RUG14156;g__RGIG1918;s__
T1480	-0.0223495	0.0469054	0.0519578	d__Bacteria;p__Bacillota_A;c__Clostridia;o__Oscillospirales;f__Ruminococcaceae;g__RGIG3102;s__RGIG3102 sp018109965
T0834	-0.0195614	0.0480736	0.0519011	d__Bacteria;p__Bacillota_A;c__Clostridia;o__Lachnospirales;f__Lachnospiraceae;g__ISDg;s__
T0568	-0.0441895	0.0271283	0.0518523	d__Bacteria;p__Bacillota_A;c__Clostridia;o__Christensenellales;f__UBA1242;g__CAKVLS01;s__
T1117	-0.00381417	0.0514627	0.0516039	d__Bacteria;p__Bacillota_A;c__Clostridia;o__Oscillospirales;f__Acutalibacteraceae;g__UMGS1474;s__
T0341	-0.05114	0.0065881	0.0515626	d__Bacteria;p__Bacillota;c__Bacilli;o__RF39;f__UBA660;g__JAEDES01;s__JAEDES01 sp017416535
T1477	0.00737294	0.0509249	0.0514559	d__Bacteria;p__Bacillota_A;c__Clostridia;o__Oscillospirales;f__Ruminococcaceae;g__RGIG3077;s__
T0277	-0.0210925	0.0467342	0.0512736	d__Bacteria;p__Bacillota;c__Bacilli;o__ML615J-28;f__CAG-313;g__CAJGCS01;s__CAJGCS01 sp904501965
T0038	-0.0330968	0.0386606	0.0508925	d__Archaea;p__Thermoplasmatota;c__Thermoplasmata;o__Methanomassiliicoccales;f__Methanomethylophilaceae;g__SIG5;s__SIG5 sp015063195
T0965	0.0360998	0.0355575	0.0506708	d__Bacteria;p__Bacillota_A;c__Clostridia;o__Lachnospirales;f__Lachnospiraceae;g__UBA3766;s__UBA3766 sp015057025
T0346	-0.0499974	0.00798585	0.0506311	d__Bacteria;p__Bacillota;c__Bacilli;o__RF39;f__UBA660;g__OMSK01;s__OMSK01 sp015059545
T0936	0.0161956	0.0475449	0.0502276	d__Bacteria;p__Bacillota_A;c__Clostridia;o__Lachnospirales;f__Lachnospiraceae;g__SIG307;s__SIG307 sp017938405
T1658	0.0216924	-0.0451899	0.0501267	d__Bacteria;p__Bacillota_A;c__Clostridia;o__TANB77;f__CAG-508;g__Scatovivens;s__Scatovivens sp017456555
T2248	0.00687213	0.0495879	0.0500619	d__Bacteria;p__Cyanobacteriota;c__Vampirovibrionia;o__Gastranaerophilales;f__RUG14156;g__Galligastranaerophilus;s__
T0436	-0.0301777	0.039943	0.0500613	d__Bacteria;p__Bacillota_A;c__Clostridia;o__Christensenellales;f__Borkfalkiaceae;g__UBA11475;s__
T0813	-0.0493913	0.00713307	0.0499037	d__Bacteria;p__Bacillota_A;c__Clostridia;o__Lachnospirales;f__Lachnospiraceae;g__Faecalimonas;s__Faecalimonas sp017416155
T2258	0.0229561	-0.0438104	0.0494605	d__Bacteria;p__Desulfobacterota;c__Desulfovibrionia;o__Desulfovibrionales;f__Desulfovibrionaceae;g__Avidesulfovibrio;s__
T1419	-0.0275673	0.0410357	0.0494357	d__Bacteria;p__Bacillota_A;c__Clostridia;o__Oscillospirales;f__Ruminococcaceae;g__CAG-115;s__CAG-115 sp017465665
T1542	-0.0453463	-0.0193349	0.0492963	d__Bacteria;p__Bacillota_A;c__Clostridia;o__Oscillospirales;f__Ruminococcaceae;g__UBA7477;s__UBA7477 sp001940995
T0383	-0.020691	0.0444723	0.04905	d__Bacteria;p__Bacillota;c__Bacilli;o__RFN20;f__CAG-449;g__CAG-449;s__
T0544	-0.034584	-0.0347248	0.0490088	d__Bacteria;p__Bacillota_A;c__Clostridia;o__Christensenellales;f__Christensenellaceae;g__QANA01;s__
T1723	-0.0486262	0.0050633	0.0488891	d__Bacteria;p__Bacillota_A;c__Clostridia;o__UMGS1840;f__HGM11507;g__;s__
T1536	-0.0106839	0.0470778	0.0482749	d__Bacteria;p__Bacillota_A;c__Clostridia;o__Oscillospirales;f__Ruminococcaceae;g__UBA3855;s__UBA3855 sp015066665
T2292	0.0155219	0.0456684	0.0482341	d__Bacteria;p__Fibrobacterota;c__Fibrobacteria;o__Fibrobacterales;f__Fibrobacteraceae;g__Fibrobacter;s__
T1013	-0.0422128	0.0231101	0.0481249	d__Bacteria;p__Bacillota_A;c__Clostridia;o__Monoglobales;f__UMGS1388;g__UMGS1388;s__
T0563	-0.0420887	0.0233121	0.0481135	d__Bacteria;p__Bacillota_A;c__Clostridia;o__Christensenellales;f__QAND01;g__;s__
T0618	-0.0474871	0.000129644	0.0474873	d__Bacteria;p__Bacillota_A;c__Clostridia;o__HGM11514;f__HGM11514;g__CAKSKB01;s__
T2054	0.0122674	0.0457054	0.0473231	d__Bacteria;p__Bacteroidota;c__Bacteroidia;o__Bacteroidales;f__Rikenellaceae;g__Alistipes;s__Alistipes sp015059905
T0349	-0.0472138	0.00195752	0.0472544	d__Bacteria;p__Bacillota;c__Bacilli;o__RF39;f__UBA660;g__RGIG1752;s__
T0368	0.0112823	-0.0458238	0.0471923	d__Bacteria;p__Bacillota;c__Bacilli;o__RF39;f__UBA660;g__UBA5578;s__
T1207	-0.0333823	0.0333495	0.0471865	d__Bacteria;p__Bacillota_A;c__Clostridia;o__Oscillospirales;f__CAG-272;g__UBA1248;s__
T0761	-0.034724	0.0318947	0.047149	d__Bacteria;p__Bacillota_A;c__Clostridia;o__Lachnospirales;f__Lachnospiraceae;g__Clostridium_AI;s__
T1594	0.00507374	0.0465187	0.0467946	d__Bacteria;p__Bacillota_A;c__Clostridia;o__Peptostreptococcales;f__Anaerovoracaceae;g__RGIG446;s__RGIG446 sp017472365
T1920	-0.00271018	0.0466665	0.0467451	d__Bacteria;p__Bacteroidota;c__Bacteroidia;o__Bacteroidales;f__Bacteroidaceae;g__UBA1189;s__UBA1189 sp017520935
T2378	-0.0309266	0.0344106	0.046266	d__Bacteria;p__Pseudomonadota;c__Alphaproteobacteria;o__RF32;f__UBA3637;g__UBA3637;s__
T1147	-0.044785	0.0114436	0.0462239	d__Bacteria;p__Bacillota_A;c__Clostridia;o__Oscillospirales;f__Butyricicoccaceae;g__UBA4644;s__UBA4644 sp017620505
T0314	-0.0410124	-0.0207559	0.0459655	d__Bacteria;p__Bacillota;c__Bacilli;o__RF39;f__UBA660;g__CAG-710;s__
T0517	-0.0457822	0.00181087	0.045818	d__Bacteria;p__Bacillota_A;c__Clostridia;o__Christensenellales;f__CAG-74;g__UBA11524;s__UBA11524 sp017938695
T0215	-0.0319676	0.0328036	0.0458039	d__Bacteria;p__Bacillota;c__Bacilli;o__Erysipelotrichales;f__Erysipelotrichaceae;g__Floccifex;s__
T1141	-0.0438846	0.0129866	0.0457658	d__Bacteria;p__Bacillota_A;c__Clostridia;o__Oscillospirales;f__Butyricicoccaceae;g__SIG471;s__
T2035	-0.0440934	0.0120308	0.0457052	d__Bacteria;p__Bacteroidota;c__Bacteroidia;o__Bacteroidales;f__Paludibacteraceae;g__UBA1723;s__UBA1723 sp002392915
T2653	-0.0195175	0.0412776	0.0456593	d__Bacteria;p__Spirochaetota;c__Spirochaetia;o__Treponematales;f__Treponemataceae;g__RGIG1711;s__
T2587	-0.037654	0.0254995	0.0454758	d__Bacteria;p__Pseudomonadota;c__Gammaproteobacteria;o__Enterobacterales_A;f__Succinivibrionaceae;g__WG-1;s__WG-1 sp000222855
T2056	0.0377495	0.0249303	0.0452387	d__Bacteria;p__Bacteroidota;c__Bacteroidia;o__Bacteroidales;f__Rikenellaceae;g__Alistipes;s__Alistipes sp015060005
T0893	-0.0210648	0.0394778	0.0447462	d__Bacteria;p__Bacillota_A;c__Clostridia;o__Lachnospirales;f__Lachnospiraceae;g__RGIG3002;s__RGIG3002 sp021153325
T0268	-0.0430349	-0.00954092	0.0440799	d__Bacteria;p__Bacillota;c__Bacilli;o__Lactobacillales;f__Streptococcaceae;g__Streptococcus;s__Streptococcus equinus_B
T1083	0.0417208	0.0141803	0.0440649	d__Bacteria;p__Bacillota_A;c__Clostridia;o__Oscillospirales;f__Acutalibacteraceae;g__SIG589;s__
T1182	-0.0392018	-0.0198019	0.0439193	d__Bacteria;p__Bacillota_A;c__Clostridia;o__Oscillospirales;f__CAG-272;g__RGIG1995;s__
T2296	0.0391408	0.0194151	0.0436915	d__Bacteria;p__Fibrobacterota;c__Fibrobacteria;o__Fibrobacterales;f__Fibrobacteraceae;g__UBA1765;s__
T2695	-0.0339479	0.0274162	0.0436361	d__Bacteria;p__Verrucomicrobiota;c__Kiritimatiellia;o__RFP12;f__JAAYLN01;g__RGIG3612;s__
T1237	0.00386614	0.0432288	0.0434013	d__Bacteria;p__Bacillota_A;c__Clostridia;o__Oscillospirales;f__CAG-382;g__UMGS1052;s__
T2052	-0.0137674	-0.0405856	0.0428571	d__Bacteria;p__Bacteroidota;c__Bacteroidia;o__Bacteroidales;f__Rikenellaceae;g__Alistipes;s__Alistipes sp015059805
T1001	0.00916689	0.0413136	0.0423183	d__Bacteria;p__Bacillota_A;c__Clostridia;o__Monoglobales;f__Firm-18;g__RGIG1864;s__
T2446	0.0076656	0.04129	0.0419955	d__Bacteria;p__Pseudomonadota;c__Gammaproteobacteria;o__Burkholderiales;f__Burkholderiaceae_A;g__Aphodousia;s__Aphodousia sp017383055
T2149	0.0168477	0.0383214	0.0418614	d__Bacteria;p__Bacteroidota;c__Bacteroidia;o__Bacteroidales;f__UBA932;g__Egerieousia;s__Egerieousia sp017935505
T0351	-0.0416226	0.00301729	0.0417319	d__Bacteria;p__Bacillota;c__Bacilli;o__RF39;f__UBA660;g__RGIG4266;s__RGIG4266 sp017461465
T1009	-0.0244855	0.0333056	0.0413377	d__Bacteria;p__Bacillota_A;c__Clostridia;o__Monoglobales;f__Monoglobaceae;g__SIG440;s__SIG440 sp017546165
T2638	0.0224599	-0.0344521	0.0411265	d__Bacteria;p__Spirochaetota;c__;o__;f__;g__;s__
T0434	-0.0271973	0.0306817	0.0410007	d__Bacteria;p__Bacillota_A;c__Clostridia;o__Christensenellales;f__Borkfalkiaceae;g__UBA10281;s__UBA10281 sp017396365
T0562	0.0407481	-0.000786447	0.0407557	d__Bacteria;p__Bacillota_A;c__Clostridia;o__Christensenellales;f__QALW01;g__UMGS1322;s__
T0596	-0.0244263	0.0321492	0.0403759	d__Bacteria;p__Bacillota_A;c__Clostridia;o__Christensenellales;f__UMGS416;g__;s__
T2380	-0.00036452	0.0400564	0.040058	d__Bacteria;p__Pseudomonadota;c__Alphaproteobacteria;o__Rhizobiales;f__Beijerinckiaceae;g__;s__
T0926	-0.00309828	0.0398929	0.040013	d__Bacteria;p__Bacillota_A;c__Clostridia;o__Lachnospirales;f__Lachnospiraceae;g__SFDP01;s__
T1212	-0.0194858	0.0347492	0.0398397	d__Bacteria;p__Bacillota_A;c__Clostridia;o__Oscillospirales;f__CAG-272;g__UBA4717;s__
T0731	-0.0286239	0.0276334	0.0397861	d__Bacteria;p__Bacillota_A;c__Clostridia;o__Lachnospirales;f__Lachnospiraceae;g__CAG-95;s__CAG-95 sp017411305
T1969	0.0224218	0.0324766	0.0394647	d__Bacteria;p__Bacteroidota;c__Bacteroidia;o__Bacteroidales;f__ML635J-15;g__Bact-19;s__
T0076	-0.023702	0.0314678	0.0393955	d__Bacteria;p__Actinomycetota;c__Actinomycetia;o__Actinomycetales;f__Microbacteriaceae;g__Curtobacterium;s__
T1004	-0.0388773	0.00273608	0.0389735	d__Bacteria;p__Bacillota_A;c__Clostridia;o__Monoglobales;f__Monoglobaceae;g__CAKSIW01;s__
T1040	0.0212907	0.0325459	0.0388912	d__Bacteria;p__Bacillota_A;c__Clostridia;o__Oscillospirales;f__Acutalibacteraceae;g__DTU089;s__DTU089 sp017380615
T0989	0.0220139	0.0318268	0.0386983	d__Bacteria;p__Bacillota_A;c__Clostridia;o__Lachnospirales;f__Lachnospiraceae;g__Wujia;s__Wujia sp015057525
T1090	-0.0305457	0.0234975	0.038538	d__Bacteria;p__Bacillota_A;c__Clostridia;o__Oscillospirales;f__Acutalibacteraceae;g__UBA1227;s__
T0990	-0.0243173	0.0298248	0.0384818	d__Bacteria;p__Bacillota_A;c__Clostridia;o__Lachnospirales;f__Lachnospiraceae;g__Wujia;s__Wujia sp017463225
T0612	-0.0362862	-0.0127708	0.0384679	d__Bacteria;p__Bacillota_A;c__Clostridia;o__Eubacteriales;f__Anaerofustaceae;g__;s__
T0658	-0.00315418	0.0377381	0.0378697	d__Bacteria;p__Bacillota_A;c__Clostridia;o__Lachnospirales;f__Lachnospiraceae;g__Acetatifactor;s__Acetatifactor sp017467845
T1724	-0.0375385	0.00261792	0.0376297	d__Bacteria;p__Bacillota_A;c__Clostridia;o__UMGS1840;f__HGM11507;g__HGM11507;s__
T2090	-0.0351072	0.0134521	0.0375962	d__Bacteria;p__Bacteroidota;c__Bacteroidia;o__Bacteroidales;f__Rikenellaceae;g__Tidjanibacter;s__Tidjanibacter sp017396085
T1106	-0.0179926	0.0328734	0.0374752	d__Bacteria;p__Bacillota_A;c__Clostridia;o__Oscillospirales;f__Acutalibacteraceae;g__UBA737;s__UBA737 sp015066445
T0026	-0.0188785	0.0322531	0.0373719	d__Archaea;p__Methanobacteriota;c__Methanobacteria;o__Methanobacteriales;f__Methanobacteriaceae;g__Methanosphaera;s__Methanosphaera sp001729965
T1552	-0.0261174	0.0265418	0.0372369	d__Bacteria;p__Bacillota_A;c__Clostridia;o__Oscillospirales;f__Ruminococcaceae;g__UMGS363;s__UMGS363 sp017408395
T2280	-0.0271459	0.0251217	0.0369865	d__Bacteria;p__Elusimicrobiota;c__Elusimicrobia;o__Elusimicrobiales;f__Elusimicrobiaceae;g__Avelusimicrobium;s__
T0894	0.00554866	0.0365185	0.0369377	d__Bacteria;p__Bacillota_A;c__Clostridia;o__Lachnospirales;f__Lachnospiraceae;g__RGIG3040;s__
T1246	-0.0365255	0.00251086	0.0366117	d__Bacteria;p__Bacillota_A;c__Clostridia;o__Oscillospirales;f__JAAYXM01;g__SIG480;s__
T1184	-0.0106399	0.0342827	0.0358959	d__Bacteria;p__Bacillota_A;c__Clostridia;o__Oscillospirales;f__CAG-272;g__RGIG2000;s__RGIG2000 sp017937135
T0369	0.034122	0.0102226	0.0356204	d__Bacteria;p__Bacillota;c__Bacilli;o__RF39;f__UBA660;g__UBA5578;s__UBA5578 sp002425325
T1532	-0.0205304	-0.0287275	0.0353096	d__Bacteria;p__Bacillota_A;c__Clostridia;o__Oscillospirales;f__Ruminococcaceae;g__UBA3818;s__
T1852	-0.0133125	0.0320965	0.0347478	d__Bacteria;p__Bacteroidota;c__Bacteroidia;o__Bacteroidales;f__Bacteroidaceae;g__HGM04593;s__HGM04593 sp017451695
T0002	-0.00500283	0.0342687	0.0346319	d__Archaea;p__Asgardarchaeota;c__;o__;f__;g__;s__
T0345	-0.026962	0.0214621	0.0344611	d__Bacteria;p__Bacillota;c__Bacilli;o__RF39;f__UBA660;g__OMSK01;s__
T0900	0.0013854	0.0342521	0.0342801	d__Bacteria;p__Bacillota_A;c__Clostridia;o__Lachnospirales;f__Lachnospiraceae;g__RGIG6307;s__RGIG6307 sp017521985
T0699	0.0153443	0.0300298	0.0337229	d__Bacteria;p__Bacillota_A;c__Clostridia;o__Lachnospirales;f__Lachnospiraceae;g__Butyrivibrio_A;s__
T0939	-0.0239206	0.0233769	0.0334466	d__Bacteria;p__Bacillota_A;c__Clostridia;o__Lachnospirales;f__Lachnospiraceae;g__SIG332;s__
T2703	-0.021825	0.02516	0.033307	d__Bacteria;p__Verrucomicrobiota;c__Kiritimatiellia;o__RFP12;f__UBA1067;g__UBA1067;s__UBA1067 sp016296065
T0489	-6.32421e-05	0.0332734	0.0332735	d__Bacteria;p__Bacillota_A;c__Clostridia;o__Christensenellales;f__CAG-74;g__Limiplasma;s__Limiplasma sp017547285
T2281	-0.0303125	0.0132032	0.0330632	d__Bacteria;p__Elusimicrobiota;c__Elusimicrobia;o__Elusimicrobiales;f__Elusimicrobiaceae;g__UBA1174;s__
T1910	-0.0308708	0.0113963	0.0329072	d__Bacteria;p__Bacteroidota;c__Bacteroidia;o__Bacteroidales;f__Bacteroidaceae;g__Prevotella;s__Prevotella sp905236755
T2314	-0.032147	-0.00683949	0.0328665	d__Bacteria;p__Patescibacteria;c__Saccharimonadia;o__;f__;g__;s__
T1517	-0.0314499	0.00844704	0.0325646	d__Bacteria;p__Bacillota_A;c__Clostridia;o__Oscillospirales;f__Ruminococcaceae;g__Ruminococcus_C;s__Ruminococcus_C sp910579955
T0382	-0.0243357	0.021435	0.0324297	d__Bacteria;p__Bacillota;c__Bacilli;o__RFN20;f__CAG-449;g__;s__
T1095	-0.0178851	0.0270189	0.0324021	d__Bacteria;p__Bacillota_A;c__Clostridia;o__Oscillospirales;f__Acutalibacteraceae;g__UBA5905;s__UBA5905 sp904501705
T2055	-0.0137754	0.0288963	0.0320119	d__Bacteria;p__Bacteroidota;c__Bacteroidia;o__Bacteroidales;f__Rikenellaceae;g__Alistipes;s__Alistipes sp015059925
T0410	0.014558	-0.0284579	0.0319654	d__Bacteria;p__Bacillota_A;c__Clostridia;o__;f__;g__;s__
T2305	0.0101078	0.0299932	0.0316506	d__Bacteria;p__Myxococcota;c__Bradymonadia;o__UBA4248;f__UBA4248;g__UBA4248;s__UBA4248 sp945875805
T1516	-0.0304463	0.00828246	0.0315527	d__Bacteria;p__Bacillota_A;c__Clostridia;o__Oscillospirales;f__Ruminococcaceae;g__Ruminococcus_C;s__Ruminococcus_C sp900765125
T0438	-0.0252958	0.0187573	0.0314915	d__Bacteria;p__Bacillota_A;c__Clostridia;o__Christensenellales;f__Borkfalkiaceae;g__UBA1259;s__UBA1259 sp017621955
T1502	-0.0116684	0.0287408	0.0310191	d__Bacteria;p__Bacillota_A;c__Clostridia;o__Oscillospirales;f__Ruminococcaceae;g__Ruminococcus;s__Ruminococcus sp017397925
T0103	0.00959842	0.029311	0.0308426	d__Bacteria;p__Actinomycetota;c__Coriobacteriia;o__Coriobacteriales;f__Atopobiaceae;g__;s__
T1758	0.0306384	-0.00283658	0.0307694	d__Bacteria;p__Bacillota_C;c__Negativicutes;o__Acidaminococcales;f__Acidaminococcaceae;g__;s__
T1109	-0.0278064	0.013095	0.0307356	d__Bacteria;p__Bacillota_A;c__Clostridia;o__Oscillospirales;f__Acutalibacteraceae;g__UBA737;s__UBA737 sp017549565
T0627	-0.0300787	0.00627708	0.0307267	d__Bacteria;p__Bacillota_A;c__Clostridia;o__Lachnospirales;f__Bianqueaceae;g__;s__
T0370	-0.0222447	-0.0209949	0.0305877	d__Bacteria;p__Bacillota;c__Bacilli;o__RF39;f__UBA660;g__UBA6448;s__
T0484	0.0182699	0.0227158	0.0291513	d__Bacteria;p__Bacillota_A;c__Clostridia;o__Christensenellales;f__CAG-74;g__Firm-10;s__
T0896	-0.0289272	0.0022029	0.0290109	d__Bacteria;p__Bacillota_A;c__Clostridia;o__Lachnospirales;f__Lachnospiraceae;g__RGIG4057;s__
T0733	-0.0213813	0.0194911	0.028932	d__Bacteria;p__Bacillota_A;c__Clostridia;o__Lachnospirales;f__Lachnospiraceae;g__CAG-95;s__CAG-95 sp017561085
T2655	-0.0278003	-0.00672033	0.0286011	d__Bacteria;p__Spirochaetota;c__Spirochaetia;o__Treponematales;f__Treponemataceae;g__RGIG9060;s__
T0514	0.00450027	0.0280695	0.028428	d__Bacteria;p__Bacillota_A;c__Clostridia;o__Christensenellales;f__CAG-74;g__UBA11524;s__UBA11524 sp017410455
T1660	0.0246372	-0.0140528	0.0283633	d__Bacteria;p__Bacillota_A;c__Clostridia;o__TANB77;f__CAG-508;g__Scatovivens;s__Scatovivens sp017536685
T2325	0.0282254	0.000150045	0.0282258	d__Bacteria;p__Planctomycetota;c__Planctomycetia;o__Pirellulales;f__;g__;s__
T1908	0.00235319	-0.0278769	0.027976	d__Bacteria;p__Bacteroidota;c__Bacteroidia;o__Bacteroidales;f__Bacteroidaceae;g__Prevotella;s__Prevotella sp900770395
T2091	-0.0253111	-0.010146	0.0272689	d__Bacteria;p__Bacteroidota;c__Bacteroidia;o__Bacteroidales;f__Rikenellaceae;g__Tidjanibacter;s__Tidjanibacter sp017521965
T1418	-0.0241547	0.0122438	0.0270806	d__Bacteria;p__Bacillota_A;c__Clostridia;o__Oscillospirales;f__Ruminococcaceae;g__CAG-115;s__CAG-115 sp017461565
T2654	0.00978913	0.0252344	0.0270666	d__Bacteria;p__Spirochaetota;c__Spirochaetia;o__Treponematales;f__Treponemataceae;g__RGIG1711;s__RGIG1711 sp017416145
T0424	-0.00757308	0.0254008	0.0265057	d__Bacteria;p__Bacillota_A;c__Clostridia;o__Christensenellales;f__Borkfalkiaceae;g__RGIG3732;s__
T0771	0.0209498	0.0161282	0.0264388	d__Bacteria;p__Bacillota_A;c__Clostridia;o__Lachnospirales;f__Lachnospiraceae;g__COE1;s__COE1 sp022788085
T1085	0.0257725	0.00220958	0.0258671	d__Bacteria;p__Bacillota_A;c__Clostridia;o__Oscillospirales;f__Acutalibacteraceae;g__SIG607;s__
T0364	-0.0149811	0.0200937	0.0250637	d__Bacteria;p__Bacillota;c__Bacilli;o__RF39;f__UBA660;g__SIG204;s__
T1402	0.0211865	-0.0132999	0.0250151	d__Bacteria;p__Bacillota_A;c__Clostridia;o__Oscillospirales;f__QAKW01;g__;s__
T1615	-7.20658e-05	0.0248251	0.0248252	d__Bacteria;p__Bacillota_A;c__Clostridia;o__RGIG6154;f__RGIG6154;g__RGIG6154;s__
T1683	0.00840648	-0.0232614	0.0247338	d__Bacteria;p__Bacillota_A;c__Clostridia;o__UBA1212;f__SIG427;g__SIG427;s__
T2017	-0.00794	0.0228182	0.0241602	d__Bacteria;p__Bacteroidota;c__Bacteroidia;o__Bacteroidales;f__Paludibacteraceae;g__Enterocola;s__
T1713	0.0213475	0.0102596	0.0236849	d__Bacteria;p__Bacillota_A;c__Clostridia;o__UBA1381;f__UMGS1253;g__;s__
T1468	-0.0158205	-0.017474	0.0235718	d__Bacteria;p__Bacillota_A;c__Clostridia;o__Oscillospirales;f__Ruminococcaceae;g__JAAZZIT01;s__JAAZZIT01 sp017451665
T1618	-0.0160879	0.0170903	0.0234712	d__Bacteria;p__Bacillota_A;c__Clostridia;o__RUG12999;f__RUG12999;g__RGIG4103;s__
T1716	-0.0144848	-0.0184401	0.0234488	d__Bacteria;p__Bacillota_A;c__Clostridia;o__UMGS1810;f__UMGS1810;g__NSJ-50;s__
T0732	-0.0120379	0.0195421	0.0229523	d__Bacteria;p__Bacillota_A;c__Clostridia;o__Lachnospirales;f__Lachnospiraceae;g__CAG-95;s__CAG-95 sp017434885
T1192	0.0058626	0.021893	0.0226644	d__Bacteria;p__Bacillota_A;c__Clostridia;o__Oscillospirales;f__CAG-272;g__RGIG7300;s__
T0590	-0.0013331	0.0224588	0.0224983	d__Bacteria;p__Bacillota_A;c__Clostridia;o__Christensenellales;f__UBA1750;g__Spyradocola;s__
T0932	-0.00951463	0.0203227	0.0224397	d__Bacteria;p__Bacillota_A;c__Clostridia;o__Lachnospirales;f__Lachnospiraceae;g__SIG300;s__
T2125	-0.0211413	0.00630423	0.0220612	d__Bacteria;p__Bacteroidota;c__Bacteroidia;o__Bacteroidales;f__UBA932;g__Coprenecus;s__Coprenecus sp017630155
T1533	-0.0102312	0.0194887	0.0220111	d__Bacteria;p__Bacillota_A;c__Clostridia;o__Oscillospirales;f__Ruminococcaceae;g__UBA3818;s__UBA3818 sp017408855
T0628	-0.0211335	-0.00561213	0.0218659	d__Bacteria;p__Bacillota_A;c__Clostridia;o__Lachnospirales;f__Bianqueaceae;g__CALWPV01;s__
T1503	-0.021561	0.000255549	0.0215625	d__Bacteria;p__Bacillota_A;c__Clostridia;o__Oscillospirales;f__Ruminococcaceae;g__Ruminococcus;s__Ruminococcus sp017437285
T1911	0.017126	0.0126679	0.021302	d__Bacteria;p__Bacteroidota;c__Bacteroidia;o__Bacteroidales;f__Bacteroidaceae;g__Prevotella;s__Prevotella sp945863825
T1931	-0.0203936	-0.00175938	0.0204694	d__Bacteria;p__Bacteroidota;c__Bacteroidia;o__Bacteroidales;f__Bacteroidaceae;g__UBA4372;s__UBA4372 sp017466325
T1110	-0.017796	0.0100876	0.0204562	d__Bacteria;p__Bacillota_A;c__Clostridia;o__Oscillospirales;f__Acutalibacteraceae;g__UBA737;s__UBA737 sp017622555
T1063	-0.0131639	0.0152474	0.0201438	d__Bacteria;p__Bacillota_A;c__Clostridia;o__Oscillospirales;f__Acutalibacteraceae;g__RGIG7384;s__
T0559	-0.0104775	-0.0170673	0.0200268	d__Bacteria;p__Bacillota_A;c__Clostridia;o__Christensenellales;f__QALW01;g__;s__
T2040	0.000825873	-0.0188501	0.0188682	d__Bacteria;p__Bacteroidota;c__Bacteroidia;o__Bacteroidales;f__Paludibacteraceae;g__W0P28-013;s__
T1099	0.00461893	0.0180319	0.0186141	d__Bacteria;p__Bacillota_A;c__Clostridia;o__Oscillospirales;f__Acutalibacteraceae;g__UBA6857;s__UBA6857 sp017452785
T1915	0.00356949	0.0177735	0.0181284	d__Bacteria;p__Bacteroidota;c__Bacteroidia;o__Bacteroidales;f__Bacteroidaceae;g__UBA1179;s__
T1730	0.000734613	0.0180774	0.0180923	d__Bacteria;p__Bacillota_A;c__Clostridia;o__UMGS1883;f__HGM11501;g__HGM11501;s__
T1643	-0.0170128	-0.00528767	0.0178155	d__Bacteria;p__Bacillota_A;c__Clostridia;o__TANB77;f__CAG-508;g__CAG-492;s__
T1749	-0.011413	0.0122738	0.0167602	d__Bacteria;p__Bacillota_B;c__Peptococcia;o__Peptococcales;f__;g__;s__
T2215	-0.0127813	0.0106617	0.0166443	d__Bacteria;p__Cyanobacteriota;c__Vampirovibrionia;o__;f__;g__;s__
T1014	-0.0010498	-0.0159539	0.0159884	d__Bacteria;p__Bacillota_A;c__Clostridia;o__Oscillospirales;f__;g__;s__
T1466	0.00585779	-0.0143979	0.0155439	d__Bacteria;p__Bacillota_A;c__Clostridia;o__Oscillospirales;f__Ruminococcaceae;g__JAAZZIT01;s__
T2756	-0.0149396	-0.00211125	0.015088	d__Bacteria;p__Verrucomicrobiota;c__Verrucomicrobiae;o__Verrucomicrobiales;f__Akkermansiaceae;g__Akkermansia;s__Akkermansia sp017521405
T1946	-0.00837837	0.012129	0.0147414	d__Bacteria;p__Bacteroidota;c__Bacteroidia;o__Bacteroidales;f__Barnesiellaceae;g__Barnesiella_A;s__
T0104	0.00157642	0.0145778	0.0146628	d__Bacteria;p__Actinomycetota;c__Coriobacteriia;o__Coriobacteriales;f__Atopobiaceae;g__Parafannyhessea;s__
T1714	-0.0145677	0.00127627	0.0146235	d__Bacteria;p__Bacillota_A;c__Clostridia;o__UBA1381;f__UMGS1253;g__Aphodoplasma;s__
T0863	-0.00904374	0.0104447	0.0138159	d__Bacteria;p__Bacillota_A;c__Clostridia;o__Lachnospirales;f__Lachnospiraceae;g__Marvinbryantia;s__
T1247	0.0128803	0.00280074	0.0131812	d__Bacteria;p__Bacillota_A;c__Clostridia;o__Oscillospirales;f__Oscillospiraceae;g__;s__
T0974	0.00933601	0.00816917	0.0124055	d__Bacteria;p__Bacillota_A;c__Clostridia;o__Lachnospirales;f__Lachnospiraceae;g__V9D3004;s__
T2709	-0.0087598	0.00660031	0.0109681	d__Bacteria;p__Verrucomicrobiota;c__Lentisphaeria;o__UBA1407;f__UBA1407;g__;s__
T1700	0.00810169	-0.00668141	0.0105014	d__Bacteria;p__Bacillota_A;c__Clostridia;o__UBA1381;f__UBA1381;g__Ornithomonoglobus;s__Ornithomonoglobus sp902796445
T1732	0.00572219	0.00853622	0.0102767	d__Bacteria;p__Bacillota_A;c__Clostridia;o__UMGS1883;f__UMGS1540;g__SIG447;s__
T2000	0.00833114	0.0020427	0.00857791	d__Bacteria;p__Bacteroidota;c__Bacteroidia;o__Bacteroidales;f__Muribaculaceae;g__RGIG4079;s__RGIG4079 sp017399915
T2059	0.00656193	0.00294882	0.00719405	d__Bacteria;p__Bacteroidota;c__Bacteroidia;o__Bacteroidales;f__Rikenellaceae;g__Alistipes;s__Alistipes sp017399485
T1245	-0.00646077	0.00307847	0.00715671	d__Bacteria;p__Bacillota_A;c__Clostridia;o__Oscillospirales;f__JAAYXM01;g__;s__
T2706	0.00204284	0.00381483	0.00432736	d__Bacteria;p__Verrucomicrobiota;c__Kiritimatiellia;o__RFP12;f__UBA3636;g__UBA3636;s__

## Sheet: TableS5
Table S5. Genome-based prokaryotic community PCA species scores						Top 20 features in Fig. S1B
						Macropodidae direction
taxon_id	PC1	PC2	magnitude	taxstring
rlp7_87_phase	0.860392	-0.139822	0.871679	d__Bacteria;p__Bacillota_A;c__Clostridia;o__Oscillospirales;f__Ruminococcaceae;g__Faeciplasma;s__1
rlp7_45_phase	0.833766	-0.208916	0.859541	d__Bacteria;p__Bacteroidota;c__Bacteroidia;o__Bacteroidales;f__Bacteroidaceae;g__Phocaeicola;s__1537
LTK1_3	1.03553	-0.359829	1.09627	d__Bacteria;p__Bacteroidota;c__Bacteroidia;o__Bacteroidales;f__Bacteroidaceae;g__Phocaeicola;s__1783
GCA_015060705.1	0.86901	-0.292491	0.916913	d__Bacteria;p__Bacteroidota;c__Bacteroidia;o__Bacteroidales;f__Bacteroidaceae;g__Phocaeicola;s__Phocaeicola sp015060705
GCA_017416735.1	0.914377	-0.321849	0.969366	d__Bacteria;p__Bacteroidota;c__Bacteroidia;o__Bacteroidales;f__Bacteroidaceae;g__Phocaeicola;s__Phocaeicola sp017416735
GCA_017466635.1	0.818432	-0.266208	0.860638	d__Bacteria;p__Bacteroidota;c__Bacteroidia;o__Bacteroidales;f__Bacteroidaceae;g__Phocaeicola;s__Phocaeicola sp017466635
GCA_017472925.1	1.02725	-0.301071	1.07046	d__Bacteria;p__Bacteroidota;c__Bacteroidia;o__Bacteroidales;f__Bacteroidaceae;g__Phocaeicola;s__Phocaeicola sp017472925
sw1_60_phase	0.814583	-0.416218	0.914758	d__Bacteria;p__Bacteroidota;c__Bacteroidia;o__Bacteroidales;f__Bacteroidaceae;g__Prevotella;s__9
PW1_4	0.911078	-0.315875	0.964283	d__Bacteria;p__Bacteroidota;c__Bacteroidia;o__Bacteroidales;f__Bacteroidaceae;g__Prevotella;s__Prevotella sp017410365
sw3_14_phase	0.775338	-0.370849	0.859464	d__Bacteria;p__Bacteroidota;c__Bacteroidia;o__Bacteroidales;f__Bacteroidaceae;g__UBA4372;s__1065
rk1_44_phase	0.904273	-0.29541	0.951303	d__Bacteria;p__Bacteroidota;c__Bacteroidia;o__Bacteroidales;f__Bacteroidaceae;g__UBA4372;s__282
rlp7_85_phase	0.849935	-0.37143	0.927551	d__Bacteria;p__Bacteroidota;c__Bacteroidia;o__Bacteroidales;f__Rikenellaceae;g__Alistipes;s__Alistipes sp017442365
LTK1_6	0.987382	-0.362206	1.05172	d__Bacteria;p__Bacteroidota;c__Bacteroidia;o__Bacteroidales;f__Rikenellaceae;g__Alistipes;s__Alistipes sp017624955
sw2_41_phase	1.02316	-0.291857	1.06397	d__Bacteria;p__Bacteroidota;c__Bacteroidia;o__Bacteroidales;f__UBA932;g__Cryptobacteroides;s__1164
rlp7_54_phase	0.822151	-0.30791	0.877918	d__Bacteria;p__Bacteroidota;c__Bacteroidia;o__Bacteroidales;f__UBA932;g__Cryptobacteroides;s__25
rnw2_77_phase	0.783562	-0.355938	0.860617	d__Bacteria;p__Bacteroidota;c__Bacteroidia;o__Bacteroidales;f__UBA932;g__Cryptobacteroides;s__272
rlp7_43_phase	0.836372	-0.400547	0.927338	d__Bacteria;p__Bacteroidota;c__Bacteroidia;o__Bacteroidales;f__UBA932;g__Cryptobacteroides;s__379
GCA_025147485.1	-0.864537	-0.614688	1.06079	d__Bacteria;p__Bacteroidota;c__Bacteroidia;o__Bacteroidales;f__Bacteroidaceae;g__Bacteroides;s__Bacteroides uniformis
GCF_000012845.1	-0.807198	-0.515987	0.958024	d__Bacteria;p__Bacteroidota;c__Bacteroidia;o__Bacteroidales;f__Tannerellaceae;g__Parabacteroides;s__Parabacteroides distasonis
GCF_000614125.1	-0.727849	-0.476601	0.870008	d__Bacteria;p__Bacteroidota;c__Bacteroidia;o__Bacteroidales;f__Bacteroidaceae;g__Bacteroides;s__Bacteroides rodentium
egk1_119_phase	0.810755	-0.267718	0.853812	d__Bacteria;p__Bacteroidota;c__Bacteroidia;o__Bacteroidales;f__Bacteroidaceae;g__Phocaeicola;s__Phocaeicola sp017420875
GCA_900557355.1	-0.609506	-0.59761	0.853601	d__Bacteria;p__Bacteroidota;c__Bacteroidia;o__Bacteroidales;f__Bacteroidaceae;g__Bacteroides;s__Bacteroides sp900557355
rnw2_68_phase	0.820619	-0.230723	0.852437	d__Bacteria;p__Bacteroidota;c__Bacteroidia;o__Bacteroidales;f__UBA932;g__Cryptobacteroides;s__62
GCF_000949455.1	-0.680749	-0.51292	0.852354	d__Bacteria;p__Bacillota_A;c__Clostridia;o__Oscillospirales;f__Ruminococcaceae;g__Ruthenibacterium;s__Ruthenibacterium lactatiformans
GCF_013009555.1	-0.758568	-0.361777	0.840422	d__Bacteria;p__Bacteroidota;c__Bacteroidia;o__Bacteroidales;f__Bacteroidaceae;g__Phocaeicola;s__Phocaeicola dorei
GCF_000172175.1	-0.604392	-0.579134	0.83707	d__Bacteria;p__Bacteroidota;c__Bacteroidia;o__Bacteroidales;f__Bacteroidaceae;g__Bacteroides;s__Bacteroides intestinalis
NNW3_5	0.760468	-0.34909	0.836765	d__Bacteria;p__Bacteroidota;c__Bacteroidia;o__Bacteroidales;f__UBA932;g__Cryptobacteroides;s__48
RLP1_3	0.817481	-0.168189	0.834604	d__Bacteria;p__Bacteroidota;c__Bacteroidia;o__Bacteroidales;f__UBA932;g__Cryptobacteroides;s__Cryptobacteroides sp017461285
sw2_16_phase	0.805819	-0.145655	0.818877	d__Bacteria;p__Bacteroidota;c__Bacteroidia;o__Bacteroidales;f__Bacteroidaceae;g__UBA4372;s__459
sw3_47_phase	0.786724	-0.0566083	0.788758	d__Bacteria;p__Bacteroidota;c__Bacteroidia;o__Bacteroidales;f__Bacteroidaceae;g__UBA1189;s__314
EGK5_5	0.757851	-0.195338	0.78262	d__Bacteria;p__Bacteroidota;c__Bacteroidia;o__Bacteroidales;f__Paludibacteraceae;g__RF16;s__307
rlp6_13_phase	0.779823	-0.0528332	0.78161	d__Bacteria;p__Bacteroidota;c__Bacteroidia;o__Bacteroidales;f__Bacteroidaceae;g__UBA1189;s__UBA1189 sp017465905
egk2_40_phase	0.71324	-0.302727	0.774826	d__Bacteria;p__Bacteroidota;c__Bacteroidia;o__Bacteroidales;f__Muribaculaceae;g__RGIG4079;s__162
sw3_107_phase	0.74413	-0.206025	0.772124	d__Bacteria;p__Bacteroidota;c__Bacteroidia;o__Bacteroidales;f__Bacteroidaceae;g__Phocaeicola;s__1965
rnw1_137_phase	0.766566	-0.0827376	0.771018	d__Bacteria;p__Bacteroidota;c__Bacteroidia;o__Bacteroidales;f__Rikenellaceae;g__Alistipes;s__Alistipes sp017935185
rk1_56_phase	0.743448	-0.161925	0.760877	d__Bacteria;p__Bacteroidota;c__Bacteroidia;o__Bacteroidales;f__UBA932;g__Cryptobacteroides;s__540
GCA_015060395.1	0.720797	-0.186784	0.744605	d__Bacteria;p__Bacteroidota;c__Bacteroidia;o__Bacteroidales;f__UBA932;g__Cryptobacteroides;s__Cryptobacteroides sp015060395
rlp6_65_phase	0.722831	-0.16687	0.741842	d__Bacteria;p__Bacillota_A;c__Clostridia;o__Oscillospirales;f__Oscillospiraceae;g__Faecousia;s__227
MG1_5	-0.55007	-0.493174	0.738781	d__Bacteria;p__Bacteroidota;c__Bacteroidia;o__Bacteroidales;f__Tannerellaceae;g__Parabacteroides;s__7
rk2_43_phase	0.707927	-0.202824	0.736409	d__Bacteria;p__Bacteroidota;c__Bacteroidia;o__Bacteroidales;f__UBA932;g__Cryptobacteroides;s__1114
rnw2_146_phase	0.683294	-0.262835	0.732102	d__Bacteria;p__Bacteroidota;c__Bacteroidia;o__Bacteroidales;f__Muribaculaceae;g__CAG-873;s__23
rlp7_48_phase	0.718608	-0.105462	0.726305	d__Bacteria;p__Bacillota_A;c__Clostridia;o__Oscillospirales;f__Oscillospiraceae;g__Faecousia;s__587
rnw2_94_phase	0.707552	-0.128856	0.71919	d__Bacteria;p__Bacteroidota;c__Bacteroidia;o__Bacteroidales;f__UBA932;g__Cryptobacteroides;s__96
GCA_015059845.1	0.623172	-0.356148	0.717764	d__Bacteria;p__Bacteroidota;c__Bacteroidia;o__Bacteroidales;f__Rikenellaceae;g__Alistipes;s__Alistipes sp015059845
sw3_108_phase	0.701173	-0.113208	0.710254	d__Bacteria;p__Bacteroidota;c__Bacteroidia;o__Bacteroidales;f__UBA932;g__Cryptobacteroides;s__131
GCF_000210075.1	-0.460988	-0.536245	0.707155	d__Bacteria;p__Bacteroidota;c__Bacteroidia;o__Bacteroidales;f__Bacteroidaceae;g__Bacteroides;s__Bacteroides xylanisolvens
sw1_24_phase	0.705522	-0.0367496	0.706479	d__Bacteria;p__Bacillota_A;c__Clostridia;o__Lachnospirales;f__Lachnospiraceae;g__SIG307;s__63
GCF_000011065.1	-0.658467	-0.254014	0.705763	d__Bacteria;p__Bacteroidota;c__Bacteroidia;o__Bacteroidales;f__Bacteroidaceae;g__Bacteroides;s__Bacteroides thetaiotaomicron
GCA_015061165.1	0.685574	-0.15285	0.702406	d__Bacteria;p__Bacteroidota;c__Bacteroidia;o__Bacteroidales;f__Paludibacteraceae;g__RF16;s__RF16 sp015061165
GCA_017623055.1	0.699805	0.00984759	0.699874	d__Bacteria;p__Bacillota_C;c__Negativicutes;o__Acidaminococcales;f__Acidaminococcaceae;g__JAHHUH01;s__JAHHUH01 sp017623055
NNW1_9	0.636479	-0.286734	0.698084	d__Bacteria;p__Bacteroidota;c__Bacteroidia;o__Bacteroidales;f__Paludibacteraceae;g__RF16;s__265
egk2_35_phase	0.669994	-0.184662	0.694977	d__Bacteria;p__Bacteroidota;c__Bacteroidia;o__Bacteroidales;f__Bacteroidaceae;g__Bacteroides;s__Bacteroides sp017630035
egk2_56_phase	0.653304	-0.236216	0.694697	d__Bacteria;p__Bacteroidota;c__Bacteroidia;o__Bacteroidales;f__Rikenellaceae;g__Alistipes;s__Alistipes sp017623115
CBP1_1	-0.302512	0.617258	0.687401	d__Bacteria;p__Verrucomicrobiota;c__Verrucomicrobiae;o__Verrucomicrobiales;f__Akkermansiaceae;g__Akkermansia;s__Akkermansia sp021200315
rnw1_43_phase	0.677137	-0.117636	0.687279	d__Bacteria;p__Bacteroidota;c__Bacteroidia;o__Bacteroidales;f__Bacteroidaceae;g__UBA4334;s__UBA4334 sp030528885
GCA_900760795.1	-0.591173	-0.349478	0.686746	d__Bacteria;p__Bacteroidota;c__Bacteroidia;o__Bacteroidales;f__Bacteroidaceae;g__Phocaeicola;s__Phocaeicola sp900760795
GCA_020860205.1	-0.309264	0.612823	0.686437	d__Bacteria;p__Bacillota_A;c__Clostridia;o__Oscillospirales;f__Oscillospiraceae;g__RGIG7114;s__RGIG7114 sp020860205
rk1_183_phase	0.657478	-0.150786	0.674547	d__Bacteria;p__Bacillota_A;c__Clostridia;o__Oscillospirales;f__Oscillospiraceae;g__Faecousia;s__58
egk2_22_phase	0.670695	-0.070994	0.674442	d__Bacteria;p__Bacteroidota;c__Bacteroidia;o__Bacteroidales;f__Bacteroidaceae;g__UBA1189;s__UBA1189 sp017465905
rk1_163_phase	0.644721	-0.189361	0.671954	d__Bacteria;p__Bacteroidota;c__Bacteroidia;o__Bacteroidales;f__UBA932;g__Cryptobacteroides;s__1480
rnw2_137_phase	0.647934	-0.153259	0.665813	d__Bacteria;p__Bacteroidota;c__Bacteroidia;o__Bacteroidales;f__UBA932;g__Cryptobacteroides;s__56
egk1_56_phase	0.54846	-0.376552	0.665282	d__Bacteria;p__Bacteroidota;c__Bacteroidia;o__Bacteroidales;f__Muribaculaceae;g__CAG-873;s__158
sw1_107_phase	0.62411	-0.228613	0.664663	d__Bacteria;p__Bacteroidota;c__Bacteroidia;o__Bacteroidales;f__P3;g__CAMURW01;s__8
egk1_79_phase	0.6601	-0.0395443	0.661284	d__Bacteria;p__Bacteroidota;c__Bacteroidia;o__Bacteroidales;f__UBA932;g__Cryptobacteroides;s__300
SHNW2_30	-0.473401	-0.45985	0.659978	d__Bacteria;p__Bacteroidota;c__Bacteroidia;o__Bacteroidales;f__Bacteroidaceae;g__UBA4334;s__5
rk3_18_phase	0.633007	-0.175816	0.65697	d__Bacteria;p__Bacillota_A;c__Clostridia;o__Lachnospirales;f__Lachnospiraceae;g__Chordicoccus;s__47
sw1_243_phase	0.654449	-0.0509315	0.656428	d__Bacteria;p__Bacteroidota;c__Bacteroidia;o__Bacteroidales;f__UBA932;g__Egerieousia;s__1551
rk2_30_phase	0.653822	-0.0427002	0.655215	d__Bacteria;p__Bacillota_A;c__Clostridia;o__Lachnospirales;f__Lachnospiraceae;g__COE1;s__1452
RLP1_5	0.655075	-0.00851474	0.655131	d__Bacteria;p__Bacteroidota;c__Bacteroidia;o__Bacteroidales;f__UBA932;g__Cryptobacteroides;s__185
egk1_211_phase	0.651911	-0.063018	0.65495	d__Bacteria;p__Bacillota_A;c__Clostridia;o__Oscillospirales;f__Oscillospiraceae;g__Faecousia;s__966
GCA_019414665.1	-0.565151	-0.329291	0.654085	d__Bacteria;p__Bacteroidota;c__Bacteroidia;o__Bacteroidales;f__Bacteroidaceae;g__Phocaeicola;s__Phocaeicola sp019414665
sw3_78_phase	0.637807	-0.129727	0.650866	d__Bacteria;p__Bacteroidota;c__Bacteroidia;o__Bacteroidales;f__Bacteroidaceae;g__Phocaeicola;s__1778
LTK4_5	0.645518	0.00500756	0.645538	d__Bacteria;p__Bacillota_A;c__Clostridia;o__Oscillospirales;f__Oscillospiraceae;g__Faecousia;s__1812
rnw1_150_phase	0.631752	-0.0957623	0.638968	d__Bacteria;p__Bacteroidota;c__Bacteroidia;o__Bacteroidales;f__Muribaculaceae;g__RGIG4079;s__3
rlp7_50_phase	0.636386	-0.0277814	0.636992	d__Bacteria;p__Bacteroidota;c__Bacteroidia;o__Bacteroidales;f__UBA932;g__Cryptobacteroides;s__11
egk1_129_phase	0.635368	-0.0396635	0.636605	d__Bacteria;p__Bacteroidota;c__Bacteroidia;o__Bacteroidales;f__Paludibacteraceae;g__RF16;s__2
CW2_19	-0.496916	-0.395681	0.635208	d__Bacteria;p__Bacteroidota;c__Bacteroidia;o__Bacteroidales;f__UBA932;g__Cryptobacteroides;s__17
rnw1_81_phase	0.613442	-0.152921	0.632215	d__Bacteria;p__Bacteroidota;c__Bacteroidia;o__Bacteroidales;f__Bacteroidaceae;g__UBA4372;s__33
sw1_45_phase	0.617438	-0.118797	0.628762	d__Bacteria;p__Bacteroidota;c__Bacteroidia;o__Bacteroidales;f__Bacteroidaceae;g__UBA4372;s__UBA4372 sp017461345
MG6_1	-0.544798	-0.304231	0.623988	d__Archaea;p__Halobacteriota;c__Methanomicrobia;o__Methanomicrobiales;f__Methanocorpusculaceae;g__Methanocorpusculum;s__Methanocorpusculum petauri
GCF_009696265.1	-0.596694	-0.181802	0.623775	d__Bacteria;p__Desulfobacterota;c__Desulfovibrionia;o__Desulfovibrionales;f__Desulfovibrionaceae;g__Desulfovibrio;s__Desulfovibrio porci
sw3_61_phase	0.622479	-0.0355445	0.623493	d__Bacteria;p__Bacteroidota;c__Bacteroidia;o__Bacteroidales;f__Bacteroidaceae;g__Paraprevotella;s__Paraprevotella sp017937925
rk1_11_phase	0.581784	-0.2194	0.621779	d__Bacteria;p__Bacteroidota;c__Bacteroidia;o__Bacteroidales;f__Bacteroidaceae;g__Bacteroides;s__488
rk1_9_phase	0.565766	-0.254723	0.620464	d__Bacteria;p__Bacteroidota;c__Bacteroidia;o__Bacteroidales;f__Bacteroidaceae;g__RGIG8745;s__512
rnw3_144_phase	0.613999	-0.0786106	0.619011	d__Bacteria;p__Bacteroidota;c__Bacteroidia;o__Bacteroidales;f__Paludibacteraceae;g__RF16;s__RF16 sp017457295
rnw3_42_phase	0.55775	-0.250228	0.61131	d__Bacteria;p__Bacteroidota;c__Bacteroidia;o__Bacteroidales;f__Bacteroidaceae;g__RGIG8745;s__579
GCA_017408855.1	0.57874	-0.187839	0.60846	d__Bacteria;p__Bacillota_A;c__Clostridia;o__Oscillospirales;f__Ruminococcaceae;g__UBA3818;s__UBA3818 sp017408855
GCA_019414725.1	-0.521557	-0.312284	0.6079	d__Bacteria;p__Bacteroidota;c__Bacteroidia;o__Bacteroidales;f__Bacteroidaceae;g__Phocaeicola;s__Phocaeicola sp019414725
rnw3_71_phase	0.598159	-0.0858699	0.604291	d__Bacteria;p__Bacillota_A;c__Clostridia;o__Oscillospirales;f__Butyricicoccaceae;g__UBA4644;s__454
GCA_900755095.1	-0.548731	-0.248618	0.602426	d__Bacteria;p__Bacteroidota;c__Bacteroidia;o__Bacteroidales;f__Bacteroidaceae;g__Bacteroides;s__Bacteroides sp900755095
sw1_58_phase	0.597406	-0.062677	0.600685	d__Bacteria;p__Bacillota_A;c__Clostridia;o__Lachnospirales;f__Lachnospiraceae;g__RGIG8767;s__30
egk3_51_phase	0.565712	-0.19529	0.598471	d__Bacteria;p__Bacillota_A;c__Clostridia;o__Oscillospirales;f__Oscillospiraceae;g__Faecousia;s__1512
GCF_000158035.1	-0.591273	-0.0838087	0.597183	d__Bacteria;p__Bacteroidota;c__Bacteroidia;o__Bacteroidales;f__Bacteroidaceae;g__Bacteroides;s__Bacteroides cellulosilyticus
cw1_14_phase	-0.51509	-0.300717	0.596446	d__Bacteria;p__Bacteroidota;c__Bacteroidia;o__Bacteroidales;f__Bacteroidaceae;g__Phocaeicola_A;s__Phocaeicola_A sp900765575
rlp6_97_phase	0.583675	-0.0985434	0.591935	d__Bacteria;p__Bacillota_A;c__Clostridia;o__Oscillospirales;f__Oscillospiraceae;g__Faecousia;s__1061
rnw1_38_phase	0.589638	-0.00163589	0.58964	d__Bacteria;p__Bacillota_A;c__Clostridia;o__Lachnospirales;f__Lachnospiraceae;g__Acetatifactor;s__28
GCA_021202845.1	-0.266095	0.525921	0.589406	d__Bacteria;p__Bacillota_A;c__Clostridia;o__Oscillospirales;f__Oscillospiraceae;g__JAJQCF01;s__JAJQCF01 sp021202845
sw3_15_phase	0.584227	-0.0689237	0.588279	d__Bacteria;p__Bacillota_A;c__Clostridia;o__Lachnospirales;f__Lachnospiraceae;g__RGIG8767;s__30
AG1_5	0.476029	-0.341731	0.585989	d__Bacteria;p__Bacteroidota;c__Bacteroidia;o__Bacteroidales;f__Bacteroidaceae;g__Alloprevotella;s__4
rnw2_74_phase	0.581753	0.0668107	0.585577	d__Bacteria;p__Bacillota_A;c__Clostridia;o__Oscillospirales;f__Oscillospiraceae;g__Faecousia;s__1235
SHNW4_9	-0.451995	-0.37073	0.584586	d__Bacteria;p__Bacillota_A;c__Clostridia;o__Christensenellales;f__CAG-138;g__Phil1;s__Phil1 sp001940855
GCF_900167025.1	-0.432758	-0.391313	0.583443	d__Bacteria;p__Spirochaetota;c__Spirochaetia;o__Treponematales;f__Treponemataceae;g__Treponema_D;s__Treponema_D berlinense
sw2_234_phase	0.517379	-0.255386	0.576977	d__Bacteria;p__Bacteroidota;c__Bacteroidia;o__Bacteroidales;f__UBA932;g__Cryptobacteroides;s__1048
shnw1_63_phase	-0.367141	-0.441431	0.574155	d__Bacteria;p__Bacteroidota;c__Bacteroidia;o__Bacteroidales;f__Bacteroidaceae;g__Prevotella;s__Prevotella sp017623655
sw3_28_phase	0.45604	-0.347838	0.573554	d__Bacteria;p__Bacteroidota;c__Bacteroidia;o__Bacteroidales;f__Bacteroidaceae;g__Prevotella;s__444
PW2_2	0.48837	-0.289573	0.567766	d__Bacteria;p__Bacteroidota;c__Bacteroidia;o__Bacteroidales;f__UBA932;g__Cryptobacteroides;s__1597
GCA_020860385.1	-0.259437	0.499314	0.562692	d__Bacteria;p__Bacillota_A;c__Clostridia;o__Oscillospirales;f__Oscillospiraceae;g__Onthomonas;s__Onthomonas sp020860385
rk3_74_phase	0.535827	-0.16806	0.561565	d__Bacteria;p__Bacillota_A;c__Clostridia;o__Oscillospirales;f__Oscillospiraceae;g__Faecousia;s__243
rnw2_141_phase	0.542763	-0.140461	0.560643	d__Bacteria;p__Bacteroidota;c__Bacteroidia;o__Bacteroidales;f__UBA932;g__Egerieousia;s__167
sw2_282_phase	0.503319	-0.245346	0.559932	d__Bacteria;p__Bacteroidota;c__Bacteroidia;o__Bacteroidales;f__Rikenellaceae;g__Alistipes;s__507
GCA_015060685.1	0.542591	0.124362	0.55666	d__Bacteria;p__Bacteroidota;c__Bacteroidia;o__Bacteroidales;f__Bacteroidaceae;g__Bacteroides;s__Bacteroides massiliensis_B
sw1_94_phase	0.533078	-0.156693	0.55563	d__Bacteria;p__Bacteroidota;c__Bacteroidia;o__Bacteroidales;f__Bacteroidaceae;g__UBA4372;s__561
SHNW2_20	-0.432509	-0.348593	0.555501	d__Bacteria;p__Bacillota_A;c__Clostridia;o__Oscillospirales;f__Oscillospiraceae;g__Vescimonas;s__Vescimonas sp945877515
GCF_900129655.1	-0.497525	-0.244746	0.554465	d__Bacteria;p__Bacteroidota;c__Bacteroidia;o__Bacteroidales;f__Bacteroidaceae;g__Bacteroides;s__Bacteroides clarus
GCA_001941075.1	-0.253104	0.492982	0.55416	d__Bacteria;p__Bacillota_A;c__Clostridia;o__Oscillospirales;f__Oscillospiraceae;g__Onthomonas;s__Onthomonas sp001941075
GCA_021202515.1	-0.253874	0.489205	0.551157	d__Bacteria;p__Bacillota_A;c__Clostridia;o__Oscillospirales;f__Oscillospiraceae;g__Onthomonas;s__Onthomonas sp021202515
RK1_2	0.532966	-0.126497	0.547772	d__Bacteria;p__Bacillota_A;c__Clostridia;o__Lachnospirales;f__Lachnospiraceae;g__Shuttleworthia;s__86
k1_9_phase	-0.241573	0.491423	0.547589	d__Bacteria;p__Bacillota_A;c__Clostridia;o__Lachnospirales;f__Lachnospiraceae;g__Choladousia;s__1185
GCF_003480915.1	-0.476674	-0.269188	0.54743	d__Bacteria;p__Bacteroidota;c__Bacteroidia;o__Bacteroidales;f__Tannerellaceae;g__Parabacteroides;s__Parabacteroides chongii
K5_7	-0.475281	-0.27116	0.547192	d__Bacteria;p__Pseudomonadota;c__Gammaproteobacteria;o__Enterobacterales;f__Enterobacteriaceae;g__Escherichia;s__Escherichiacoli
sw2_111_phase	0.542993	-0.0604833	0.546351	d__Bacteria;p__Spirochaetota;c__Spirochaetia;o__Treponematales;f__Treponemataceae;g__Treponema_D;s__Treponema_D sp900767955
GCF_011927845.1	-0.486672	-0.245879	0.545258	d__Bacteria;p__Bacteroidota;c__Bacteroidia;o__Bacteroidales;f__Marinifilaceae;g__Butyricimonas;s__Butyricimonas paravirosa
rk3_57_phase	0.475804	-0.263408	0.54385	d__Bacteria;p__Bacteroidota;c__Bacteroidia;o__Bacteroidales;f__Bacteroidaceae;g__Alloprevotella;s__498
sw3_117_phase	0.525827	-0.138176	0.543679	d__Bacteria;p__Bacteroidota;c__Bacteroidia;o__Bacteroidales;f__Muribaculaceae;g__CAG-873;s__205
GCA_002320595.1	-0.442438	-0.315461	0.543385	d__Bacteria;p__Bacillota_A;c__Clostridia;o__Christensenellales;f__CAG-138;g__UBA1685;s__UBA1685 sp002320595
sw2_232_phase	0.543335	-0.00463847	0.543355	d__Bacteria;p__Bacillota_A;c__Clostridia;o__Oscillospirales;f__Ruminococcaceae;g__Faeciplasma;s__1962
sw2_141_phase	0.539696	-0.0257542	0.54031	d__Bacteria;p__Bacillota_A;c__Clostridia;o__Oscillospirales;f__Oscillospiraceae;g__Faecousia;s__369
egk2_88_phase	0.538293	0.0221172	0.538747	d__Bacteria;p__Bacteroidota;c__Bacteroidia;o__Bacteroidales;f__UBA932;g__Cryptobacteroides;s__Cryptobacteroides sp017472115
rk1_61_phase	0.51462	-0.157131	0.538074	d__Bacteria;p__Bacteroidota;c__Bacteroidia;o__Bacteroidales;f__UBA932;g__Cryptobacteroides;s__238
egk1_74_phase	0.49867	-0.201262	0.537753	d__Bacteria;p__Bacteroidota;c__Bacteroidia;o__Bacteroidales;f__Bacteroidaceae;g__Alloprevotella;s__621
rk1_91_phase	0.509626	-0.163315	0.535155	d__Bacteria;p__Bacteroidota;c__Bacteroidia;o__Bacteroidales;f__UBA932;g__Cryptobacteroides;s__1956
GCA_025144995.1	-0.495792	-0.200866	0.534937	d__Bacteria;p__Bacteroidota;c__Bacteroidia;o__Bacteroidales;f__Rikenellaceae;g__Alistipes_A;s__Alistipes_A indistinctus
GCA_006954405.1	-0.421284	-0.329478	0.534824	d__Archaea;p__Thermoplasmatota;c__Thermoplasmata;o__Methanomassiliicoccales;f__Methanomethylophilaceae;g__Methanarcanum;s__Methanarcanum hacksteinii
GCF_018390535.1	-0.416791	-0.334839	0.534632	d__Bacteria;p__Bacteroidota;c__Bacteroidia;o__Bacteroidales;f__Bacteroidaceae;g__Bacteroides;s__Bacteroides propionicigenes
GCA_004557245.1	-0.417819	-0.331774	0.533523	d__Bacteria;p__Bacillota_A;c__Clostridia;o__Christensenellales;f__CAG-138;g__SFEL01;s__SFEL01 sp004557245
GCA_025146565.1	-0.321724	-0.424911	0.532968	d__Bacteria;p__Bacteroidota;c__Bacteroidia;o__Bacteroidales;f__Bacteroidaceae;g__Bacteroides;s__Bacteroides eggerthii
EGK2_2	0.493403	-0.200488	0.53258	d__Bacteria;p__Bacteroidota;c__Bacteroidia;o__Bacteroidales;f__Bacteroidaceae;g__UBA4372;s__1870
GCF_000025985.1	-0.46005	-0.26749	0.532163	d__Bacteria;p__Bacteroidota;c__Bacteroidia;o__Bacteroidales;f__Bacteroidaceae;g__Bacteroides;s__Bacteroides fragilis
rk2_77_phase	0.471366	-0.246411	0.531887	d__Bacteria;p__Bacteroidota;c__Bacteroidia;o__Bacteroidales;f__Paludibacteraceae;g__Aphodosoma;s__101
GCA_021201475.1	-0.248192	0.470147	0.531637	d__Bacteria;p__Bacillota_A;c__Clostridia;o__Oscillospirales;f__Oscillospiraceae;g__Onthomonas;s__Onthomonas sp021201475
GCA_017463585.1	0.446993	-0.285639	0.530465	d__Bacteria;p__Bacteroidota;c__Bacteroidia;o__Bacteroidales;f__Rikenellaceae;g__Alistipes;s__Alistipes sp017463585
rk1_41_phase	0.405169	-0.337973	0.527625	d__Bacteria;p__Bacteroidota;c__Bacteroidia;o__Bacteroidales;f__P3;g__CAMURW01;s__68
rk1_7_phase	0.404813	-0.337986	0.527359	d__Bacteria;p__Bacteroidota;c__Bacteroidia;o__Bacteroidales;f__Bacteroidaceae;g__Prevotella;s__Prevotella sp945863825
rnw1_171_phase	0.422019	-0.315215	0.526746	d__Bacteria;p__Bacteroidota;c__Bacteroidia;o__Bacteroidales;f__P3;g__Onthomorpha;s__187
CW1_7	-0.41108	-0.328969	0.526504	d__Bacteria;p__Bacillota_A;c__Clostridia;o__Oscillospirales;f__Ruminococcaceae;g__Ruminiclostridium_E;s__Ruminiclostridium_E sp900556525
GCF_009193325.2	-0.418429	-0.319523	0.526477	d__Bacteria;p__Bacteroidota;c__Bacteroidia;o__Bacteroidales;f__Bacteroidaceae;g__Bacteroides;s__Bacteroides zhangwenhongii
CW4_9	-0.412329	-0.326373	0.525865	d__Bacteria;p__Bacillota_A;c__Clostridia;o__Oscillospirales;f__Oscillospiraceae;g__Hominicoprocola;s__1062
GCA_025145845.1	-0.451543	-0.26934	0.525771	d__Bacteria;p__Bacteroidota;c__Bacteroidia;o__Bacteroidales;f__Rikenellaceae;g__Alistipes;s__Alistipes shahii
GCA_021205725.1	-0.231323	0.470004	0.523846	d__Bacteria;p__Bacillota_A;c__Clostridia;o__Oscillospirales;f__Oscillospiraceae;g__Onthomonas;s__Onthomonas sp021205725
egk1_72_phase	0.500902	-0.144178	0.521239	d__Bacteria;p__Bacteroidota;c__Bacteroidia;o__Bacteroidales;f__UBA932;g__Cryptobacteroides;s__40
egk1_188_phase	0.50541	-0.123377	0.520251	d__Archaea;p__Methanobacteriota;c__Methanobacteria;o__Methanobacteriales;f__Methanobacteriaceae;g__Methanobrevibacter_A;s__83
sw1_172_phase	0.444043	-0.268655	0.518989	d__Bacteria;p__Bacillota_A;c__Clostridia;o__Oscillospirales;f__Oscillospiraceae;g__Faecousia;s__549
sw1_134_phase	0.501334	-0.131934	0.518404	d__Bacteria;p__Bacillota_A;c__Clostridia;o__Oscillospirales;f__CAG-272;g__CAG-390;s__193
rnw1_115_phase	0.487924	-0.172822	0.517627	d__Bacteria;p__Bacillota_A;c__Clostridia;o__Oscillospirales;f__Butyricicoccaceae;g__UBA4644;s__1257
rnw3_64_phase	0.516096	-0.00304727	0.516105	d__Bacteria;p__Bacillota_A;c__Clostridia;o__Oscillospirales;f__Oscillospiraceae;g__Faecousia;s__544
rnw3_96_phase	0.503128	-0.106676	0.514313	d__Bacteria;p__Bacteroidota;c__Bacteroidia;o__Bacteroidales;f__Bacteroidaceae;g__RGIG8745;s__1667
shnw1_58_phase	-0.386662	-0.338107	0.513637	d__Bacteria;p__Desulfobacterota;c__Desulfovibrionia;o__Desulfovibrionales;f__Desulfovibrionaceae;g__Desulfovibrio;s__Desulfovibrio sp937926875
GCF_000026225.1	-0.308184	-0.410071	0.512967	d__Bacteria;p__Pseudomonadota;c__Gammaproteobacteria;o__Enterobacterales;f__Enterobacteriaceae;g__Escherichia;s__Escherichia fergusonii
NNW1_2	0.415408	-0.299895	0.512349	d__Bacteria;p__Bacillota_A;c__Clostridia;o__Oscillospirales;f__Oscillospiraceae;g__Faecousia;s__1886
GCA_021203345.1	-0.229051	0.456363	0.510619	d__Bacteria;p__Bacillota_A;c__Clostridia;o__Oscillospirales;f__Oscillospiraceae;g__JAJQBJ01;s__JAJQBJ01 sp021203345
GCA_021204085.1	-0.227707	0.456949	0.510542	d__Bacteria;p__Bacillota_A;c__Clostridia;o__Lachnospirales;f__Lachnospiraceae;g__Eubacterium_I;s__Eubacterium_I sp021204085
GCF_018918025.1	-0.401384	-0.311879	0.508308	d__Bacteria;p__Bacillota_A;c__Clostridia;o__Oscillospirales;f__Oscillospiraceae;g__Hominicoprocola;s__Hominicoprocola sp900317525
GCA_020859945.1	-0.239267	0.448117	0.507994	d__Bacteria;p__Bacillota_A;c__Clostridia;o__Oscillospirales;f__Oscillospiraceae;g__Onthomonas;s__Onthomonas sp020859945
CBP2_3	-0.226173	0.452712	0.506065	d__Bacteria;p__Bacillota_A;c__Clostridia;o__Lachnospirales;f__Lachnospiraceae;g__Brotaphodocola;s__Brotaphodocola sp021202925
cw1_21_phase	-0.399411	-0.310686	0.506019	d__Bacteria;p__Verrucomicrobiota;c__Kiritimatiellia;o__RFP12;f__UBA1067;g__RUG572;s__RUG572 sp900547945
GCA_021307345.1	-0.272137	-0.425558	0.505132	d__Bacteria;p__Pseudomonadota;c__Gammaproteobacteria;o__Enterobacterales;f__Enterobacteriaceae;g__Escherichia;s__Escherichia ruysiae
sw2_158_phase	0.474347	0.173549	0.505098	d__Bacteria;p__Bacillota_A;c__Clostridia;o__Oscillospirales;f__CAG-272;g__CAG-448;s__165
GCF_002222615.2	-0.42301	-0.275968	0.505071	d__Bacteria;p__Bacteroidota;c__Bacteroidia;o__Bacteroidales;f__Bacteroidaceae;g__Bacteroides;s__Bacteroides caccae
rnw1_204_phase	0.496532	-0.0916052	0.504912	d__Bacteria;p__Bacteroidota;c__Bacteroidia;o__Bacteroidales;f__UBA932;g__Coprenecus;s__247
SHNW2_29	-0.396903	-0.311989	0.504845	d__Bacteria;p__Bacillota_A;c__Clostridia;o__Lachnospirales;f__Lachnospiraceae;g__Suilimivivens;s__Suilimivivens sp018384375
GCA_020859985.1	-0.22741	0.450411	0.504565	d__Bacteria;p__Bacillota_A;c__Clostridia;o__Lachnospirales;f__Lachnospiraceae;g__Choladousia;s__Choladousia sp020859985
GCA_021201185.1	-0.226026	0.449068	0.502743	d__Bacteria;p__Bacillota_A;c__Clostridia;o__Oscillospirales;f__Oscillospiraceae;g__Onthomonas;s__Onthomonas sp021201185
CBP2_2	-0.227084	0.448278	0.502514	d__Bacteria;p__Bacillota_A;c__Clostridia;o__Oscillospirales;f__Oscillospiraceae;g__JAJPXI01;s__422
SHNW1_13	-0.396071	-0.308149	0.501824	d__Bacteria;p__Bacillota_A;c__Clostridia;o__Oscillospirales;f__Oscillospiraceae;g__CAG-170;s__CAG-170 sp000436735
egk1_50_phase	0.501143	0.0196541	0.501528	d__Bacteria;p__Bacillota_A;c__Clostridia;o__Christensenellales;f__Aristaeellaceae;g__UBA11524;s__1201
rk2_27_phase	0.500987	-0.0154243	0.501225	d__Bacteria;p__Bacillota_A;c__Clostridia;o__Lachnospirales;f__Lachnospiraceae;g__Suilimivivens;s__766
egk1_16_phase	0.482428	-0.133721	0.500617	d__Bacteria;p__Spirochaetota;c__Spirochaetia;o__Treponematales;f__Treponemataceae;g__Treponema_D;s__Treponema_D sp017622055
GCF_000765235.1	-0.397277	-0.303133	0.499719	d__Bacteria;p__Bacillota_A;c__Clostridia;o__Oscillospirales;f__Oscillospiraceae;g__Hominicoprocola;s__Hominicoprocola fusiformis
GCF_001701045.1	-0.498453	0.00130046	0.498455	d__Bacteria;p__Synergistota;c__Synergistia;o__Synergistales;f__Synergistaceae;g__Cloacibacillus;s__Cloacibacillus porcorum
CBP4_5	-0.212411	0.448934	0.496649	d__Bacteria;p__Bacillota_A;c__Clostridia;o__Oscillospirales;f__Ruminococcaceae;g__Faecalibacterium;s__214
rlp6_89_phase	0.489764	-0.0719455	0.49502	d__Bacteria;p__Bacillota_A;c__Clostridia;o__Oscillospirales;f__Acutalibacteraceae;g__SIG565;s__642
CW3_14	-0.385602	-0.310024	0.494777	d__Bacteria;p__Bacillota_A;c__Clostridia;o__Christensenellales;f__CAG-138;g__CAG-1024;s__CAG-1024 sp000432015
rk1_19_phase	0.45035	-0.20248	0.493774	d__Bacteria;p__Verrucomicrobiota;c__Verrucomicrobiae;o__Verrucomicrobiales;f__Akkermansiaceae;g__Akkermansia;s__1938
CBP4_1	-0.219008	0.442166	0.493432	d__Bacteria;p__Bacillota_A;c__Clostridia;o__Oscillospirales;f__Oscillospiraceae;g__JAJPXI01;s__1721
CBP6_5	-0.207766	0.446409	0.49239	d__Bacteria;p__Bacillota_A;c__Clostridia;o__Lachnospirales;f__Lachnospiraceae;g__MGM10;s__72
GCF_002965065.1	-0.273675	-0.409115	0.492213	d__Bacteria;p__Pseudomonadota;c__Gammaproteobacteria;o__Enterobacterales;f__Enterobacteriaceae;g__Escherichia;s__Escherichia sp002965065
GCA_020860565.1	-0.215975	0.442067	0.492004	d__Bacteria;p__Bacillota_A;c__Clostridia;o__Lachnospirales;f__Lachnospiraceae;g__Brotaphodocola;s__Brotaphodocola sp020860565
k1_14_phase	-0.485804	-0.0742537	0.491446	d__Bacteria;p__Desulfobacterota;c__Desulfovibrionia;o__Desulfovibrionales;f__Desulfovibrionaceae;g__Bilophila;s__Bilophilawadsworthia
sw3_114_phase	0.483057	-0.0742974	0.488737	d__Bacteria;p__Bacillota_A;c__Clostridia;o__Oscillospirales;f__Ruminococcaceae;g__RGIG3102;s__RGIG3102 sp018109965
GCA_945873775.1	-0.32969	-0.360677	0.488655	d__Bacteria;p__Spirochaetota;c__Spirochaetia;o__Treponematales;f__Treponemataceae;g__Treponema_D;s__Treponema_D sp945873775
GCA_017622495.1	0.486647	-0.0360727	0.487982	d__Bacteria;p__Bacteroidota;c__Bacteroidia;o__Bacteroidales;f__Bacteroidaceae;g__UBA1189;s__UBA1189 sp017622495
GCA_019417795.1	-0.387316	-0.292884	0.485588	d__Bacteria;p__Bacillota_A;c__Clostridia;o__Oscillospirales;f__Oscillospiraceae;g__Dysosmobacter;s__Dysosmobacter sp019417795
GCF_001314995.1	-0.336867	-0.349669	0.485539	d__Bacteria;p__Bacteroidota;c__Bacteroidia;o__Bacteroidales;f__Bacteroidaceae;g__Bacteroides;s__Bacteroides ovatus
egk1_274_phase	0.473171	-0.108495	0.48545	d__Bacteria;p__Bacillota_A;c__Clostridia;o__Oscillospirales;f__Ruminococcaceae;g__FB2012;s__FB2012 sp030533265
rk1_59_phase	0.425059	-0.230835	0.483694	d__Bacteria;p__Bacteroidota;c__Bacteroidia;o__Bacteroidales;f__Bacteroidaceae;g__Prevotella;s__149
egk2_52_phase	0.423831	-0.232969	0.48364	d__Bacteria;p__Bacteroidota;c__Bacteroidia;o__Bacteroidales;f__Barnesiellaceae;g__Barnesiella;s__237
egk2_91_phase	0.441353	-0.190561	0.480735	d__Bacteria;p__Bacteroidota;c__Bacteroidia;o__Bacteroidales;f__UBA932;g__Egerieousia;s__1628
GCA_025151045.1	-0.442397	-0.187049	0.480314	d__Bacteria;p__Bacteroidota;c__Bacteroidia;o__Bacteroidales;f__Tannerellaceae;g__Parabacteroides;s__Parabacteroides johnsonii
GCA_002404795.1	-0.375308	-0.295799	0.477863	d__Bacteria;p__Bacillota_A;c__Clostridia;o__Oscillospirales;f__Oscillospiraceae;g__CAG-170;s__CAG-170 sp002404795
egk1_51_phase	0.434592	-0.198554	0.477801	d__Bacteria;p__Bacteroidota;c__Bacteroidia;o__Bacteroidales;f__Bacteroidaceae;g__UBA4372;s__619
SG4_5	-0.44803	-0.163739	0.477013	d__Bacteria;p__Spirochaetota;c__Spirochaetia;o__Sphaerochaetales;f__Sphaerochaetaceae;g__Bullifex;s__34
SHNW1_22	-0.384453	-0.281966	0.47677	d__Bacteria;p__Bacillota_A;c__Clostridia;o__Christensenellales;f__CAG-138;g__PeH17;s__PeH17 sp001940845
SHNW4_8	-0.37834	-0.288206	0.475609	d__Bacteria;p__Bacillota_C;c__Negativicutes;o__Acidaminococcales;f__Acidaminococcaceae;g__Phascolarctobacterium_A;s__Phascolarctobacterium_A succinatutens
shnw1_76_phase	-0.40707	-0.245615	0.475429	d__Bacteria;p__Bacillota_A;c__Clostridia;o__Oscillospirales;f__Oscillospiraceae;g__Dysosmobacter;s__1836
NNW2_1	-0.266125	-0.393767	0.475263	d__Bacteria;p__Patescibacteria;c__Saccharimonadia;o__Saccharimonadales;f__Nanosyncoccaceae;g__UBA2834;s__UBA2834 sp004561445
rnw3_76_phase	0.468953	-0.0761685	0.475099	d__Bacteria;p__Bacteroidota;c__Bacteroidia;o__Bacteroidales;f__Bacteroidaceae;g__Phocaeicola;s__246
sw2_249_phase	0.461359	-0.108617	0.473972	d__Bacteria;p__Bacteroidota;c__Bacteroidia;o__Bacteroidales;f__Paludibacteraceae;g__RF16;s__524
rk3_4_phase	0.453019	-0.136642	0.473178	d__Bacteria;p__Bacillota_A;c__Clostridia;o__Lachnospirales;f__Lachnospiraceae;g__Butyrivibrio;s__59
GCA_004556155.1	-0.376723	-0.286232	0.473127	d__Bacteria;p__Bacillota_A;c__Clostridia;o__Christensenellales;f__Aristaeellaceae;g__SFMI01;s__SFMI01 sp004556155
sw3_39_phase	0.472589	0.0193965	0.472987	d__Bacteria;p__Bacillota_A;c__Clostridia;o__Lachnospirales;f__Lachnospiraceae;g__Alitiscatomonas;s__1945
K2_1	-0.218674	0.41695	0.470814	d__Bacteria;p__Bacillota_A;c__Clostridia;o__Lachnospirales;f__Lachnospiraceae;g__Hominiventricola;s__1524
GCF_000195275.1	-0.348863	-0.315646	0.470465	d__Bacteria;p__Spirochaetota;c__Spirochaetia;o__Treponematales;f__Treponemataceae;g__Treponema_D;s__Treponema_D succinifaciens
k1_34_phase	-0.212949	0.41928	0.470259	d__Bacteria;p__Bacillota_A;c__Clostridia;o__Oscillospirales;f__Oscillospiraceae;g__CAJOIG01;s__CAJOIG01 sp021202795
GCA_017625155.1	0.414727	-0.219517	0.46924	d__Bacteria;p__Bacteroidota;c__Bacteroidia;o__Bacteroidales;f__Paludibacteraceae;g__RF16;s__RF16 sp017625155
MG6_6	-0.443311	-0.153151	0.469021	d__Bacteria;p__Actinomycetota;c__Coriobacteriia;o__Coriobacteriales;f__Coriobacteriaceae;g__Collinsella;s__1856
GCA_021199695.1	-0.209045	0.419577	0.468769	d__Bacteria;p__Bacillota_A;c__Clostridia;o__Oscillospirales;f__Oscillospiraceae;g__Onthomonas;s__Onthomonas sp021199695
LTK4_6	0.467932	-0.0100445	0.46804	d__Bacteria;p__Bacillota_A;c__Clostridia;o__Christensenellales;f__Aristaeellaceae;g__UBA11524;s__1514
GCF_003464595.1	-0.398658	-0.242939	0.466849	d__Bacteria;p__Bacteroidota;c__Bacteroidia;o__Bacteroidales;f__Bacteroidaceae;g__Bacteroides;s__Bacteroides intestinalis_A
AG1_12	0.33605	-0.322457	0.465734	d__Bacteria;p__Patescibacteria;c__Saccharimonadia;o__Saccharimonadales;f__Nanosyncoccaceae;g__Nanosyncoccus;s__Nanosyncoccus sp030527565
CBP6_7	-0.200246	0.418735	0.464153	d__Bacteria;p__Bacillota_A;c__Clostridia;o__Lachnospirales;f__Lachnospiraceae;g__Coprococcus;s__583
egk1_121_phase	0.458198	-0.0731758	0.464005	d__Bacteria;p__Bacillota_A;c__Clostridia;o__HGM11327;f__HGM11327;g__SIG351;s__606
rk1_64_phase	0.463992	0.00219644	0.463997	d__Bacteria;p__Bacillota_A;c__Clostridia;o__Lachnospirales;f__Lachnospiraceae;g__Acetatifactor;s__1957
CBP1_2	-0.199811	0.418297	0.46357	d__Bacteria;p__Bacillota_A;c__Clostridia;o__Lachnospirales;f__Lachnospiraceae;g__UBA4292;s__1857
k1_26_phase	-0.207555	0.414495	0.463557	d__Bacteria;p__Bacillota_A;c__Clostridia;o__Lachnospirales;f__Lachnospiraceae;g__RGIG6307;s__689
egk1_9_phase	0.462408	-0.012526	0.462577	d__Bacteria;p__Bacillota_A;c__Clostridia;o__Lachnospirales;f__Lachnospiraceae;g__SIG299;s__SIG299 sp017938145
rnw1_78_phase	0.453833	-0.0892562	0.462526	d__Bacteria;p__Bacteroidota;c__Bacteroidia;o__Bacteroidales;f__Bacteroidaceae;g__UBA4372;s__742
GCA_015060865.1	0.461445	-0.0310394	0.462488	d__Bacteria;p__Bacteroidota;c__Bacteroidia;o__Bacteroidales;f__Bacteroidaceae;g__UBA1189;s__UBA1189 sp015060865
cw1_64_phase	-0.368719	-0.275042	0.460002	d__Bacteria;p__Bacillota_B;c__Peptococcia;o__Peptococcales;f__Peptococcaceae;g__UBA7185;s__UBA7185 sp900756555
GCA_021203045.1	-0.208333	0.409765	0.459685	d__Bacteria;p__Bacillota_A;c__Clostridia;o__Oscillospirales;f__Oscillospiraceae;g__CAJOIG01;s__CAJOIG01 sp021203045
GCF_900083545.1	-0.404987	-0.217168	0.459539	d__Bacteria;p__Bacteroidota;c__Bacteroidia;o__Bacteroidales;f__Rikenellaceae;g__Alistipes;s__Alistipes provencensis
GCA_015060925.1	0.452032	-0.0779029	0.458696	d__Bacteria;p__Bacteroidota;c__Bacteroidia;o__Bacteroidales;f__Tannerellaceae;g__Parabacteroides;s__Parabacteroides distasonis_B
GCA_934567355.1	-0.365434	-0.277087	0.458606	d__Bacteria;p__Bacillota_A;c__Clostridia;o__Oscillospirales;f__Oscillospiraceae;g__Faecousia;s__Faecousia sp934567355
GCF_004154955.1	-0.396774	-0.229054	0.458143	d__Bacteria;p__Bacillota_A;c__Clostridia;o__Oscillospirales;f__Oscillospiraceae;g__Intestinimonas;s__Intestinimonas butyriciproducens
GCF_004793475.1	-0.40249	-0.21673	0.457133	d__Bacteria;p__Bacteroidota;c__Bacteroidia;o__Bacteroidales;f__Bacteroidaceae;g__Bacteroides;s__Bacteroides muris
k1_43_phase	-0.213235	0.403849	0.456687	d__Bacteria;p__Bacillota_A;c__Clostridia;o__Lachnospirales;f__Anaerotignaceae;g__Metalachnospira;s__1250
GCF_004793765.1	-0.413325	-0.191698	0.455616	d__Bacteria;p__Bacteroidota;c__Bacteroidia;o__Bacteroidales;f__Tannerellaceae;g__Parabacteroides;s__Parabacteroides distasonis_A
GCA_002491605.1	-0.36771	-0.268056	0.455043	d__Bacteria;p__Bacillota_A;c__Clostridia;o__Oscillospirales;f__Ruminococcaceae;g__Faeciplasma;s__Faeciplasma sp002491605
GCA_934573855.1	-0.362965	-0.274191	0.454889	d__Bacteria;p__Bacillota_A;c__Clostridia;o__Oscillospirales;f__Oscillospiraceae;g__Limivicinus;s__Limivicinus sp934573855
rk1_35_phase	0.452937	-0.0264075	0.453706	d__Bacteria;p__Bacillota_A;c__Clostridia;o__Lachnospirales;f__Lachnospiraceae;g__UBA3766;s__71
egk1_26_phase	0.427674	-0.150136	0.453261	d__Bacteria;p__Bacteroidota;c__Bacteroidia;o__Bacteroidales;f__Bacteroidaceae;g__Paraprevotella;s__356
shnw1_61_phase	-0.361143	-0.270555	0.451247	d__Bacteria;p__Bacillota_A;c__Clostridia;o__Oscillospirales;f__UMGS1384;g__Allobutyricicoccus;s__1735
egk3_63_phase	0.418334	-0.167469	0.45061	d__Bacteria;p__Bacteroidota;c__Bacteroidia;o__Bacteroidales;f__Bacteroidaceae;g__UBA4372;s__151
GCF_005843885.1	-0.239588	-0.381457	0.450457	d__Bacteria;p__Pseudomonadota;c__Gammaproteobacteria;o__Enterobacterales;f__Enterobacteriaceae;g__Escherichia;s__Escherichia sp005843885
egk1_37_phase	0.445352	-0.0664629	0.450284	d__Bacteria;p__Bacillota_A;c__Clostridia;o__Lachnospirales;f__Lachnospiraceae;g__CAG-194;s__CAG-194 sp017623815
sw3_234_phase	0.448266	0.000831145	0.448266	d__Bacteria;p__Pseudomonadota;c__Gammaproteobacteria;o__Burkholderiales;f__Burkholderiaceae;g__Aphodousia;s__Aphodousia sp017383055
MG1_6	-0.421399	-0.152193	0.44804	d__Bacteria;p__Bacteroidota;c__Bacteroidia;o__Bacteroidales;f__Bacteroidaceae;g__Alloprevotella;s__6
GCA_020860575.1	-0.203247	0.397506	0.446453	d__Bacteria;p__Bacillota_A;c__Clostridia;o__Oscillospirales;f__Oscillospiraceae;g__Onthomonas;s__Onthomonas sp020860575
CBP6_3	-0.195	0.401484	0.446334	d__Bacteria;p__Bacillota_A;c__Clostridia;o__Oscillospirales;f__Ruminococcaceae;g__UMGS1601;s__UMGS1601 sp021199305
SG3_10	-0.422089	-0.144321	0.446081	d__Bacteria;p__Bacillota_C;c__Negativicutes;o__Selenomonadales;f__Selenomonadaceae;g__Megamonas;s__146
GCA_021205225.1	-0.203494	0.396754	0.445897	d__Bacteria;p__Bacillota_A;c__Clostridia;o__Lachnospirales;f__Lachnospiraceae;g__Choladousia;s__Choladousia sp021205225
CRP5_7	-0.213171	0.390924	0.445268	d__Bacteria;p__Bacillota_A;c__Clostridia;o__Oscillospirales;f__Oscillospiraceae;g__JAJPXI01;s__858
rnw2_42_phase	0.441673	0.0488264	0.444364	d__Bacteria;p__Bacillota_A;c__Clostridia;o__Lachnospirales;f__Lachnospiraceae;g__CAG-303;s__398
GCF_001244995.1	-0.366201	-0.251281	0.444123	d__Bacteria;p__Bacillota_A;c__Clostridia;o__Oscillospirales;f__Oscillospiraceae;g__Intestinimonas;s__Intestinimonas massiliensis
GCF_000265365.1	-0.378648	-0.22767	0.441823	d__Bacteria;p__Bacteroidota;c__Bacteroidia;o__Bacteroidales;f__Rikenellaceae;g__Alistipes;s__Alistipes finegoldii
MG9_8	-0.414034	-0.151858	0.441005	d__Bacteria;p__Bacteroidota;c__Bacteroidia;o__Bacteroidales;f__Bacteroidaceae;g__Prevotella;s__65
CBP6_6	-0.193561	0.396189	0.440944	d__Bacteria;p__Bacillota_A;c__Clostridia;o__Lachnospirales;f__Lachnospiraceae;g__UBA4292;s__663
GCF_020091405.1	-0.439667	0.00892786	0.439757	d__Bacteria;p__Bacteroidota;c__Bacteroidia;o__Bacteroidales;f__Bacteroidaceae;g__Bacteroides;s__Bacteroides sp900552405
k1_13_phase	-0.201921	0.39021	0.439359	d__Bacteria;p__Bacillota_A;c__Clostridia;o__Lachnospirales;f__Lachnospiraceae;g__Eubacterium_I;s__688
egk2_36_phase	0.396884	-0.187007	0.438735	d__Bacteria;p__Bacteroidota;c__Bacteroidia;o__Bacteroidales;f__Bacteroidaceae;g__Phocaeicola_A;s__1273
sw3_93_phase	0.391521	-0.195495	0.437615	d__Bacteria;p__Bacteroidota;c__Bacteroidia;o__Bacteroidales;f__Rikenellaceae;g__Alistipes;s__Alistipes sp015059805
GCA_021199235.1	-0.198299	0.390016	0.437533	d__Bacteria;p__Bacillota_A;c__Clostridia;o__Lachnospirales;f__Lachnospiraceae;g__Choladousia;s__Choladousia sp021199235
shnw1_45_phase	-0.35788	-0.251164	0.43722	d__Bacteria;p__Fibrobacterota;c__Fibrobacteria;o__Fibrobacterales;f__Fibrobacteraceae;g__Hallerella;s__Hallerellaintestinalis
CBP2_15	-0.196443	0.39045	0.437082	d__Bacteria;p__Bacillota_A;c__Clostridia;o__UBA1381;f__UBA1381;g__869;s__869
cw2_126_phase	-0.330704	0.284549	0.436272	d__Bacteria;p__Pseudomonadota;c__Gammaproteobacteria;o__Burkholderiales;f__Burkholderiaceae;g__Oxalobacter;s__Oxalobacteraliiformigenes
CBP5_9	-0.19174	0.391368	0.435813	d__Bacteria;p__Bacillota_A;c__Clostridia;o__Lachnospirales;f__Lachnospiraceae;g__UBA4292;s__1380
rlp8_27_phase	0.423486	0.101187	0.435407	d__Bacteria;p__Bacillota_A;c__Clostridia;o__Oscillospirales;f__Ruminococcaceae;g__Ruminiclostridium_E;s__1317
GCA_017481925.1	0.43308	-0.0398551	0.43491	d__Bacteria;p__Bacteroidota;c__Bacteroidia;o__Bacteroidales;f__Rikenellaceae;g__Alistipes;s__Alistipes sp017481925
sw2_57_phase	0.433414	-0.028087	0.434323	d__Bacteria;p__Verrucomicrobiota;c__Kiritimatiellia;o__RFP12;f__JAAYLN01;g__RGIG5952;s__29
GCF_002234575.2	-0.378927	-0.211512	0.433962	d__Bacteria;p__Bacillota_A;c__Clostridia;o__Lachnospirales;f__Lachnospiraceae;g__Enterocloster;s__Enterocloster bolteae
GCA_021205085.1	-0.19562	0.385389	0.432194	d__Bacteria;p__Bacillota_A;c__Clostridia;o__Lachnospirales;f__Lachnospiraceae;g__Eubacterium_I;s__Eubacterium_I sp021205085
GCF_020554845.1	-0.353641	-0.243221	0.429207	d__Bacteria;p__Bacillota_A;c__Clostridia;o__Lachnospirales;f__Lachnospiraceae;g__Blautia_A;s__Blautia_A faecis
k1_25_phase	-0.197034	0.381291	0.429192	d__Bacteria;p__Bacillota_A;c__Clostridia;o__Lachnospirales;f__Lachnospiraceae;g__UBA3305;s__1249
GCA_017437125.1	0.418672	0.093272	0.428935	d__Bacteria;p__Bacteroidota;c__Bacteroidia;o__Bacteroidales;f__UBA932;g__Cryptobacteroides;s__Cryptobacteroides sp017437125
rnw2_89_phase	0.423289	0.065518	0.428329	d__Bacteria;p__Bacillota_A;c__Clostridia;o__Oscillospirales;f__Ruminococcaceae;g__Negativibacillus;s__110
MG5_6	-0.405289	-0.137793	0.428072	d__Bacteria;p__Bacillota_A;c__Clostridia;o__Lachnospirales;f__Lachnospiraceae;g__Fimimorpha;s__258
egk2_57_phase	0.414021	-0.108554	0.428016	d__Bacteria;p__Bacteroidota;c__Bacteroidia;o__Bacteroidales;f__Bacteroidaceae;g__Alloprevotella;s__24
GBP1_7	-0.190062	0.383218	0.427761	d__Bacteria;p__Desulfobacterota;c__Desulfovibrionia;o__Desulfovibrionales;f__Desulfovibrionaceae;g__Desulfovibrio;s__279
GCA_021204025.1	-0.192544	0.379438	0.425495	d__Bacteria;p__Bacillota_A;c__Clostridia;o__Lachnospirales;f__Lachnospiraceae;g__Brotaphodocola;s__Brotaphodocola sp021204025
GCA_025151215.1	-0.381225	-0.187699	0.424928	d__Bacteria;p__Bacteroidota;c__Bacteroidia;o__Bacteroidales;f__Tannerellaceae;g__Parabacteroides;s__Parabacteroides merdae
shnw1_94_phase	-0.340823	-0.2536	0.424821	d__Bacteria;p__Bacillota_A;c__Clostridia;o__Oscillospirales;f__Oscillospiraceae;g__Limivicinus;s__Limivicinus sp900549485
egk1_197_phase	0.42134	-0.0469655	0.423949	d__Bacteria;p__Bacteroidota;c__Bacteroidia;o__Bacteroidales;f__Paludibacteraceae;g__RF16;s__610
GCA_021205755.1	-0.190873	0.377407	0.422929	d__Bacteria;p__Bacillota_A;c__Clostridia;o__Lachnospirales;f__Lachnospiraceae;g__Choladousia;s__Choladousia sp021205755
GCA_021202555.1	-0.193024	0.375181	0.421923	d__Bacteria;p__Bacillota_A;c__Clostridia;o__Oscillospirales;f__CAG-272;g__DTU064;s__DTU064 sp021202555
GCA_020860365.1	-0.190771	0.376174	0.421782	d__Bacteria;p__Bacillota_A;c__Clostridia;o__Lachnospirales;f__Lachnospiraceae;g__Choladousia;s__Choladousia sp020860365
GCA_004553545.1	-0.340501	-0.248572	0.421579	d__Bacteria;p__Bacillota_A;c__Clostridia;o__Oscillospirales;f__Oscillospiraceae;g__Dysosmobacter;s__Dysosmobacter sp004553545
GCA_000431835.1	-0.352557	-0.231056	0.421525	d__Bacteria;p__Pseudomonadota;c__Gammaproteobacteria;o__Enterobacterales;f__Succinivibrionaceae;g__Succinivibrio;s__Succinivibrio sp000431835
CW3_11	-0.334552	-0.256424	0.421519	d__Bacteria;p__Bacillota_A;c__Clostridia;o__Oscillospirales;f__Oscillospiraceae;g__CAG-103;s__92
GCA_934567745.1	-0.339465	-0.249064	0.421034	d__Bacteria;p__Bacillota_A;c__Clostridia;o__Oscillospirales;f__Oscillospiraceae;g__Evtepia;s__Evtepia sp934567745
GCA_004556395.1	-0.337667	-0.24903	0.419565	d__Bacteria;p__Bacillota_A;c__Clostridia;o__Christensenellales;f__Aristaeellaceae;g__SFHK01;s__SFHK01 sp004556395
k1_29_phase	-0.194246	0.37081	0.418607	d__Bacteria;p__Bacillota_A;c__Clostridia;o__Lachnospirales;f__Lachnospiraceae;g__Hominiventricola;s__Hominiventricola sp020860645
CBP5_1	-0.189916	0.372138	0.417798	d__Bacteria;p__Bacillota_A;c__Clostridia;o__Oscillospirales;f__Ruminococcaceae;g__CANQKG01;s__1405
rk3_90_phase	0.38417	-0.161507	0.416739	d__Bacteria;p__Bacillota_A;c__Clostridia;o__Oscillospirales;f__Oscillospiraceae;g__Faecousia;s__1880
egk3_123_phase	0.38669	-0.154675	0.416478	d__Bacteria;p__Bacillota_A;c__Clostridia;o__Oscillospirales;f__Oscillospiraceae;g__Vescimonas;s__1465
CBP2_12	-0.190388	0.370389	0.416456	d__Bacteria;p__Bacillota_A;c__Clostridia;o__Lachnospirales;f__Lachnospiraceae;g__MGM10;s__999
GCA_001941045.1	-0.189326	0.370209	0.415812	d__Bacteria;p__Bacillota_A;c__Clostridia;o__Lachnospirales;f__Lachnospiraceae;g__Hominiventricola;s__Hominiventricola sp001941045
GCA_900556625.1	-0.347011	-0.228652	0.41557	d__Bacteria;p__Bacteroidota;c__Bacteroidia;o__Bacteroidales;f__Bacteroidaceae;g__Bacteroides;s__Bacteroides sp900556625
GCF_000381365.1	-0.391393	-0.139068	0.415365	d__Bacteria;p__Bacteroidota;c__Bacteroidia;o__Bacteroidales;f__Bacteroidaceae;g__Bacteroides;s__Bacteroides salyersiae
rlp6_133_phase	0.413232	0.0382228	0.414996	d__Bacteria;p__Bacillota_A;c__Clostridia;o__Oscillospirales;f__Ruminococcaceae;g__Faeciplasma;s__192
GCA_021199655.1	-0.188959	0.369365	0.414893	d__Bacteria;p__Bacillota_A;c__Clostridia;o__Lachnospirales;f__Lachnospiraceae;g__Choladousia;s__Choladousia sp021199655
GCA_900547315.1	-0.336201	-0.242831	0.414727	d__Bacteria;p__Bacillota_A;c__Clostridia;o__Oscillospirales;f__Oscillospiraceae;g__Limivicinus;s__Limivicinus sp900547315
GCA_004556545.1	-0.33299	-0.245465	0.413685	d__Bacteria;p__Bacillota_A;c__Clostridia;o__Christensenellales;f__Aristaeellaceae;g__Limiplasma;s__Limiplasma sp004556545
GCA_017451525.1	0.378181	-0.164484	0.412403	d__Bacteria;p__Bacteroidota;c__Bacteroidia;o__Bacteroidales;f__Paludibacteraceae;g__RF16;s__RF16 sp017451525
egk1_172_phase	0.351231	-0.215933	0.412299	d__Bacteria;p__Bacteroidota;c__Bacteroidia;o__Bacteroidales;f__UBA932;g__Cryptobacteroides;s__107
sw2_121_phase	0.385539	0.144989	0.411901	d__Bacteria;p__Bacillota_A;c__Clostridia;o__Oscillospirales;f__CAG-272;g__MGM08;s__42
GCF_000513195.1	-0.411478	0.00566509	0.411516	d__Bacteria;p__Bacteroidota;c__Bacteroidia;o__Bacteroidales;f__Bacteroidaceae;g__Bacteroides;s__Bacteroides timonensis
sw3_197_phase	0.394297	0.113445	0.410293	d__Bacteria;p__Bacteroidota;c__Bacteroidia;o__Bacteroidales;f__Rikenellaceae;g__Alistipes;s__43
cw1_105_phase	-0.365141	-0.182694	0.408295	d__Bacteria;p__Bacteroidota;c__Bacteroidia;o__Bacteroidales;f__Rikenellaceae;g__Alistipes;s__292
rnw3_195_phase	0.405252	-0.047227	0.407994	d__Bacteria;p__Bacteroidota;c__Bacteroidia;o__Bacteroidales;f__Rikenellaceae;g__Alistipes;s__1132
CBP5_5	-0.184244	0.362643	0.406762	d__Bacteria;p__Bacillota_A;c__Clostridia;o__Oscillospirales;f__Ruminococcaceae;g__Faeciplasma;s__1476
sw2_13_phase	0.371177	0.165947	0.406584	d__Bacteria;p__Bacillota_A;c__Clostridia;o__Oscillospirales;f__CAG-272;g__UMGS1696;s__445
GCA_021203325.1	-0.201821	0.352795	0.406443	d__Bacteria;p__Bacillota_A;c__Clostridia;o__Oscillospirales;f__Oscillospiraceae;g__Onthomonas;s__Onthomonas sp021203325
CW3_20	-0.329175	-0.23684	0.405524	d__Bacteria;p__Bacillota_A;c__Clostridia;o__Oscillospirales;f__Oscillospiraceae;g__UBA738;s__UBA738 sp003522945
sw3_82_phase	0.402563	0.0466588	0.405258	d__Bacteria;p__Bacillota_A;c__Clostridia;o__Oscillospirales;f__Oscillospiraceae;g__Lawsonibacter;s__1386
GCF_014297285.1	-0.327336	-0.234642	0.402748	d__Bacteria;p__Bacillota_A;c__Clostridia;o__Oscillospirales;f__Oscillospiraceae;g__Dysosmobacter;s__Dysosmobacter segnis
SHNW1_25	-0.324473	-0.236383	0.401447	d__Bacteria;p__Bacillota_A;c__Clostridia;o__Christensenellales;f__Aristaeellaceae;g__51;s__51
GCA_017936665.1	0.383515	-0.117833	0.401208	d__Bacteria;p__Spirochaetota;c__Spirochaetia;o__Treponematales;f__Treponemataceae;g__RGIG9060;s__RGIG9060 sp017936665
GCA_020860185.1	-0.184383	0.355535	0.400503	d__Bacteria;p__Bacillota_A;c__Clostridia;o__Lachnospirales;f__Lachnospiraceae;g__Eubacterium_I;s__Eubacterium_I sp020860185
GCA_902388365.1	-0.341639	-0.207439	0.399685	d__Bacteria;p__Bacteroidota;c__Bacteroidia;o__Bacteroidales;f__Bacteroidaceae;g__Phocaeicola;s__Phocaeicola sp902388365
egk1_173_phase	0.362544	-0.167774	0.399483	d__Bacteria;p__Bacteroidota;c__Bacteroidia;o__Bacteroidales;f__UBA932;g__Coprenecus;s__336
cw2_64_phase	-0.338321	-0.212307	0.399418	d__Bacteria;p__Bacteroidota;c__Bacteroidia;o__Bacteroidales;f__Bacteroidaceae;g__UBA4372;s__UBA4372 sp019420585
rlp7_6_phase	0.377574	0.129807	0.399264	d__Bacteria;p__Bacillota_A;c__Clostridia;o__Lachnospirales;f__Lachnospiraceae;g__SIG299;s__152
GCA_021202655.1	-0.187087	0.352203	0.398809	d__Bacteria;p__Bacillota_A;c__Clostridia;o__Lachnospirales;f__Lachnospiraceae;g__Brotaphodocola;s__Brotaphodocola sp021202655
GCA_021205205.1	-0.200437	0.344767	0.398797	d__Bacteria;p__Bacillota_A;c__Clostridia;o__Oscillospirales;f__Oscillospiraceae;g__Onthomonas;s__Onthomonas sp021205205
GCA_021201635.1	-0.183891	0.353601	0.398559	d__Bacteria;p__Bacillota_A;c__Clostridia;o__Oscillospirales;f__Oscillospiraceae;g__Onthomonas;s__Onthomonas sp021201635
rnw2_175_phase	0.397362	0.0282801	0.398367	d__Bacteria;p__Bacillota_A;c__Clostridia;o__Oscillospirales;f__CAG-272;g__HGM12713;s__649
egk1_174_phase	0.379358	-0.120048	0.397899	d__Bacteria;p__Bacteroidota;c__Bacteroidia;o__Bacteroidales;f__UBA932;g__Cryptobacteroides;s__531
PW2_8	0.298358	-0.263107	0.397797	d__Bacteria;p__Verrucomicrobiota;c__Verrucomicrobiae;o__Verrucomicrobiales;f__Akkermansiaceae;g__Akkermansia;s__1839
cw2_16_phase	-0.32321	-0.231482	0.397553	d__Bacteria;p__Bacteroidota;c__Bacteroidia;o__Bacteroidales;f__Tannerellaceae;g__Parabacteroides;s__Parabacteroides sp900760525
SHNW5_13	-0.317942	-0.236997	0.396554	d__Bacteria;p__Bacillota_A;c__Clostridia;o__Oscillospirales;f__Oscillospiraceae;g__Vescimonas;s__Vescimonas sp900313295
MG9_11	-0.37419	-0.130725	0.396367	d__Bacteria;p__Bacteroidota;c__Bacteroidia;o__Bacteroidales;f__Bacteroidaceae;g__Prevotella;s__49
rk1_92_phase	0.390045	-0.0704943	0.396364	d__Bacteria;p__Bacillota_A;c__Clostridia;o__Oscillospirales;f__Ruminococcaceae;g__Ruminococcus_C;s__216
GCA_021203065.1	-0.181017	0.352583	0.396336	d__Bacteria;p__Bacillota_A;c__Clostridia;o__Oscillospirales;f__Ruminococcaceae;g__Faeciplasma;s__Faeciplasma sp021203065
rk3_206_phase	0.382749	0.10288	0.396334	d__Archaea;p__Thermoplasmatota;c__Thermoplasmata;o__Methanomassiliicoccales;f__Methanomethylophilaceae;g__UBA71;s__74
GCA_021205565.1	-0.180826	0.351277	0.395087	d__Bacteria;p__Bacillota_A;c__Clostridia;o__Lachnospirales;f__Lachnospiraceae;g__RGIG6307;s__RGIG6307 sp021205565
CW4_7	-0.317276	-0.233109	0.393705	d__Bacteria;p__Bacillota_A;c__Clostridia;o__Lachnospirales;f__Lachnospiraceae;g__184;s__184
GCF_003269275.1	-0.392592	0.0141767	0.392848	d__Bacteria;p__Bacillota_C;c__Negativicutes;o__Acidaminococcales;f__Acidaminococcaceae;g__Phascolarctobacterium;s__Phascolarctobacterium faecium
K2_12	-0.194302	0.341396	0.392816	d__Bacteria;p__Pseudomonadota;c__Gammaproteobacteria;o__Burkholderiales;f__Burkholderiaceae;g__Sutterella;s__1877
egk2_32_phase	0.176004	-0.350925	0.392588	d__Bacteria;p__Bacillota_A;c__Clostridia;o__Lachnospirales;f__Lachnospiraceae;g__JAUUSJ01;s__622
rk3_56_phase	0.385991	-0.0684327	0.392011	d__Bacteria;p__Bacillota_A;c__Clostridia;o__Oscillospirales;f__Oscillospiraceae;g__Faecousia;s__637
GCA_015061185.1	0.388383	-0.0530203	0.391985	d__Bacteria;p__Bacteroidota;c__Bacteroidia;o__Bacteroidales;f__Paludibacteraceae;g__UBA1181;s__UBA1181 sp015061185
egk2_164_phase	0.379286	-0.0953003	0.391076	d__Bacteria;p__Bacillota_A;c__Clostridia;o__UBA1381;f__UBA9506;g__UMGS755;s__1390
GCA_020859645.1	-0.19549	0.338407	0.390814	d__Bacteria;p__Bacillota_A;c__Clostridia;o__Lachnospirales;f__CAG-274;g__JAJQCI01;s__JAJQCI01 sp020859645
shnw1_51_phase	-0.31294	-0.231871	0.389481	d__Bacteria;p__Bacillota_A;c__Clostridia;o__Lachnospirales;f__Lachnospiraceae;g__RGIG8767;s__362
shnw1_144_phase	-0.315644	-0.227317	0.388978	d__Bacteria;p__Bacillota_A;c__Clostridia;o__Oscillospirales;f__Oscillospiraceae;g__Limivicinus;s__Limivicinus sp029010715
sw3_90_phase	0.293713	-0.254904	0.3889	d__Bacteria;p__Bacteroidota;c__Bacteroidia;o__Bacteroidales;f__UBA932;g__Cryptobacteroides;s__1060
rlp7_49_phase	0.386507	0.038591	0.388429	d__Bacteria;p__Bacteroidota;c__Bacteroidia;o__Bacteroidales;f__UBA932;g__Coprenecus;s__143
GCA_934597175.1	-0.3185	-0.222259	0.388383	d__Bacteria;p__Bacillota_A;c__Clostridia;o__Oscillospirales;f__Oscillospiraceae;g__F23-B02;s__F23-B02 sp934597175
GCF_900106755.1	-0.372858	-0.108551	0.388338	d__Bacteria;p__Bacteroidota;c__Bacteroidia;o__Bacteroidales;f__Bacteroidaceae;g__Bacteroides;s__Bacteroides faecis
sw2_72_phase	0.374126	-0.0973987	0.386596	d__Bacteria;p__Bacillota_A;c__Clostridia;o__Christensenellales;f__Aristaeellaceae;g__UBA11524;s__658
GCA_021199495.1	-0.178365	0.342809	0.386435	d__Bacteria;p__Bacillota_A;c__Clostridia;o__Lachnospirales;f__Lachnospiraceae;g__RGIG6307;s__RGIG6307 sp021199495
GCA_021200995.1	-0.178214	0.342533	0.38612	d__Bacteria;p__Bacillota_A;c__Clostridia;o__Lachnospirales;f__Lachnospiraceae;g__RGIG6307;s__RGIG6307 sp021200995
GCA_900548485.1	-0.367327	-0.118698	0.386028	d__Bacteria;p__Pseudomonadota;c__Gammaproteobacteria;o__Enterobacterales;f__Succinivibrionaceae;g__Succinivibrio;s__Succinivibrio sp900548485
GCA_020861185.1	-0.178011	0.340932	0.384607	d__Bacteria;p__Bacillota_A;c__Clostridia;o__Oscillospirales;f__Ruminococcaceae;g__Faeciplasma;s__Faeciplasma sp020861185
GCA_900545925.1	-0.314886	-0.220255	0.384272	d__Bacteria;p__Bacillota_A;c__Clostridia;o__Oscillospirales;f__Oscillospiraceae;g__CAG-170;s__CAG-170 sp900545925
cw2_93_phase	-0.318816	-0.212817	0.383321	d__Bacteria;p__Bacteroidota;c__Bacteroidia;o__Bacteroidales;f__Bacteroidaceae;g__UBA6382;s__429
SG4_4	-0.369969	-0.100076	0.383265	d__Bacteria;p__Bacillota_A;c__Clostridia;o__Lachnospirales;f__Lachnospiraceae;g__Ruminococcus_B;s__352
GCA_021200555.1	-0.184171	0.335923	0.383097	d__Bacteria;p__Bacillota_A;c__Clostridia;o__Oscillospirales;f__Acutalibacteraceae;g__UBA1081;s__UBA1081 sp021200555
SHNW5_2	-0.312869	-0.220397	0.382703	d__Archaea;p__Halobacteriota;c__Methanomicrobia;o__Methanomicrobiales;f__Methanocorpusculaceae;g__Methanocorpusculum;s__Methanocorpusculum vombati
GCA_021201235.1	-0.177125	0.338014	0.38161	d__Bacteria;p__Bacillota_A;c__Clostridia;o__Oscillospirales;f__Ruminococcaceae;g__Faeciplasma;s__Faeciplasma sp021201235
sw3_24_phase	0.367669	0.10174	0.381486	d__Bacteria;p__Bacteroidota;c__Bacteroidia;o__Bacteroidales;f__Bacteroidaceae;g__RGIG8745;s__RGIG8745 sp017466965
GCA_021202635.1	-0.176383	0.337141	0.380493	d__Bacteria;p__Bacillota_A;c__Clostridia;o__Lachnospirales;f__Lachnospiraceae;g__Choladousia;s__Choladousia sp021202635
CW2_23	-0.311807	-0.216024	0.379329	d__Bacteria;p__Bacillota_A;c__Clostridia;o__Lachnospirales;f__Lachnospiraceae;g__Suilimivivens;s__Suilimivivens sp021628825
cw2_10_phase	-0.355541	-0.130464	0.378722	d__Bacteria;p__Bacteroidota;c__Bacteroidia;o__Bacteroidales;f__Tannerellaceae;g__Parabacteroides;s__1840
K2_14	-0.18544	0.329773	0.378336	d__Bacteria;p__Bacillota_A;c__Clostridia;o__Lachnospirales;f__Lachnospiraceae;g__Hominiventricola;s__1689
sw1_214_phase	0.343824	-0.157121	0.378024	d__Bacteria;p__Bacteroidota;c__Bacteroidia;o__Bacteroidales;f__Paludibacteraceae;g__Enterocola;s__Enterocola sp017508305
GCA_021205635.1	-0.219941	0.30715	0.377777	d__Bacteria;p__Bacteroidota;c__Bacteroidia;o__Bacteroidales;f__Muribaculaceae;g__JAJPXC01;s__JAJPXC01 sp021205635
rk2_14_phase	0.34073	-0.162476	0.377485	d__Bacteria;p__Bacillota_A;c__Clostridia;o__Lachnospirales;f__Lachnospiraceae;g__CAG-791;s__234
rk2_55_phase	0.347083	-0.148054	0.377342	d__Bacteria;p__Bacteroidota;c__Bacteroidia;o__Bacteroidales;f__UBA932;g__Cryptobacteroides;s__1171
GCF_023336935.1	-0.358647	-0.117053	0.377265	d__Bacteria;p__Bacillota_C;c__Negativicutes;o__Acidaminococcales;f__Acidaminococcaceae;g__CAG-266;s__CAG-266 sp019117495
GCA_934466455.1	-0.306411	-0.220087	0.377262	d__Bacteria;p__Bacillota_A;c__Clostridia;o__Oscillospirales;f__Ruminococcaceae;g__UMGS1668;s__UMGS1668 sp934466455
GCA_021199355.1	-0.175871	0.333528	0.377056	d__Bacteria;p__Bacillota_A;c__Clostridia;o__Oscillospirales;f__Ruminococcaceae;g__Faeciplasma;s__Faeciplasma sp021199355
GCA_934663625.1	-0.307242	-0.217516	0.376445	d__Bacteria;p__Bacillota_A;c__Clostridia;o__Christensenellales;f__Aristaeellaceae;g__SFTH01;s__SFTH01 sp934663625
egk2_125_phase	0.36008	-0.10781	0.375873	d__Bacteria;p__Bacteroidota;c__Bacteroidia;o__Bacteroidales;f__UBA932;g__Cryptobacteroides;s__836
GCA_025145285.1	-0.352302	-0.130969	0.375859	d__Bacteria;p__Bacteroidota;c__Bacteroidia;o__Bacteroidales;f__Rikenellaceae;g__Alistipes;s__Alistipes onderdonkii
CBP5_4	-0.174924	0.332555	0.375754	d__Bacteria;p__Bacillota_A;c__Clostridia;o__UBA1381;f__UBA1381;g__1088;s__1088
cw2_75_phase	-0.32632	-0.186162	0.375688	d__Bacteria;p__Bacillota_A;c__Clostridia;o__Oscillospirales;f__Oscillospiraceae;g__Lawsonibacter;s__604
CRP5_1	-0.17728	0.330622	0.375152	d__Bacteria;p__Bacillota_A;c__Clostridia;o__Oscillospirales;f__Acutalibacteraceae;g__RUG762;s__1298
GCA_021619875.1	-0.168838	-0.334077	0.374318	d__Bacteria;p__Bacteroidota;c__Bacteroidia;o__Bacteroidales;f__Bacteroidaceae;g__Prevotella;s__Prevotella sp015074785
GCA_023401595.1	-0.307263	-0.212008	0.373306	d__Bacteria;p__Spirochaetota;c__Spirochaetia;o__Sphaerochaetales;f__Sphaerochaetaceae;g__Spiro-02;s__Spiro-02 sp023401595
shnw1_131_phase	-0.30597	-0.213805	0.37327	d__Bacteria;p__Bacillota_A;c__Clostridia;o__Oscillospirales;f__Oscillospiraceae;g__RGIG7114;s__1533
GCA_021203465.1	-0.176696	0.328722	0.373202	d__Bacteria;p__Bacillota_A;c__Clostridia;o__Lachnospirales;f__Lachnospiraceae;g__Hominiventricola;s__Hominiventricola sp021203465
shnw1_168_phase	-0.329346	-0.17395	0.372461	d__Archaea;p__Thermoplasmatota;c__Thermoplasmata;o__Methanomassiliicoccales;f__Methanomethylophilaceae;g__UBA71;s__1468
GCA_021202495.1	-0.17429	0.329121	0.372421	d__Bacteria;p__Bacillota_A;c__Clostridia;o__UMGS1883;f__UMGS1883;g__JAJQCX01;s__JAJQCX01 sp021202495
GCA_900763675.1	-0.30656	-0.210564	0.371909	d__Bacteria;p__Bacillota_A;c__Clostridia;o__Oscillospirales;f__Oscillospiraceae;g__UBA738;s__UBA738 sp900763675
GCA_021200415.1	-0.196333	0.315376	0.371495	d__Bacteria;p__Bacillota_A;c__Clostridia;o__Oscillospirales;f__Ruminococcaceae;g__Ruminococcus;s__Ruminococcus sp021200415
GCA_020866945.1	-0.183633	0.32281	0.371386	d__Bacteria;p__Bacillota_A;c__Clostridia;o__Oscillospirales;f__Oscillospiraceae;g__CAJOIG01;s__CAJOIG01 sp020866945
sw2_77_phase	0.371056	0.00314352	0.371069	d__Bacteria;p__Bacteroidota;c__Bacteroidia;o__Bacteroidales;f__UBA932;g__Cryptobacteroides;s__1039
k1_51_phase	-0.222542	0.296848	0.371004	d__Bacteria;p__Bacillota_A;c__Clostridia;o__Lachnospirales;f__Lachnospiraceae;g__Eubacterium_I;s__Eubacterium_I sp001941025
GCA_017440575.1	0.36911	-0.0325856	0.370545	d__Bacteria;p__Bacillota_A;c__Clostridia;o__Lachnospirales;f__Lachnospiraceae;g__COE1;s__COE1 sp017440575
rk1_93_phase	0.369868	0.0220627	0.370526	d__Bacteria;p__Bacteroidota;c__Bacteroidia;o__Bacteroidales;f__UBA932;g__Cryptobacteroides;s__630
shnw1_193_phase	-0.299772	-0.217143	0.370155	d__Bacteria;p__Bacillota_A;c__Clostridia;o__TANB77;f__UBA1234;g__HGM13618;s__HGM13618 sp900753975
GCA_003526375.1	-0.303931	-0.210701	0.369823	d__Bacteria;p__Verrucomicrobiota;c__Lentisphaeria;o__Victivallales;f__UBA1829;g__UBA11452;s__UBA11452 sp003526375
GCF_003473295.1	-0.333663	-0.158112	0.36923	d__Bacteria;p__Bacteroidota;c__Bacteroidia;o__Bacteroidales;f__Tannerellaceae;g__Parabacteroides;s__Parabacteroides sp003473295
GCA_020860745.1	-0.178477	0.322891	0.368934	d__Bacteria;p__Bacillota_A;c__Clostridia;o__Lachnospirales;f__Lachnospiraceae;g__Eubacterium_I;s__Eubacterium_I sp020860745
GCF_900116045.1	-0.312608	-0.195305	0.368602	d__Bacteria;p__Desulfobacterota;c__Desulfovibrionia;o__Desulfovibrionales;f__Desulfovibrionaceae;g__Desulfovibrio;s__Desulfovibrio piger_A
shnw1_117_phase	-0.302611	-0.210445	0.368592	d__Bacteria;p__Bacteroidota;c__Bacteroidia;o__Bacteroidales;f__Paludibacteraceae;g__RF16;s__RF16 sp022783865
GCA_020860605.1	-0.181728	0.320387	0.368338	d__Bacteria;p__Bacillota_A;c__Clostridia;o__Oscillospirales;f__Ruminococcaceae;g__Faeciplasma;s__Faeciplasma sp020860605
GCF_015074785.1	-0.159705	-0.331447	0.367917	d__Bacteria;p__Bacteroidota;c__Bacteroidia;o__Bacteroidales;f__Bacteroidaceae;g__Prevotella;s__Prevotella sp015074785
rk1_66_phase	0.362383	-0.0620737	0.367661	d__Bacteria;p__Bacteroidota;c__Bacteroidia;o__Bacteroidales;f__Bacteroidaceae;g__UBA4372;s__762
sw2_7_phase	0.359155	0.0784474	0.367623	d__Bacteria;p__Bacillota_A;c__Clostridia;o__Lachnospirales;f__Lachnospiraceae;g__RGIG3002;s__127
GCA_021203365.1	-0.183466	0.317376	0.366589	d__Bacteria;p__Bacillota_A;c__Clostridia;o__Lachnospirales;f__Lachnospiraceae;g__Blautia_A;s__Blautia_A sp021203365
GCA_021203685.1	-0.186455	0.315578	0.366545	d__Bacteria;p__Bacillota_A;c__Clostridia;o__Oscillospirales;f__Oscillospiraceae;g__Onthomonas;s__Onthomonas sp021203685
rlp6_137_phase	0.329767	0.157176	0.365309	d__Bacteria;p__Bacteroidota;c__Bacteroidia;o__Bacteroidales;f__Paludibacteraceae;g__RF16;s__159
egk2_59_phase	0.333119	-0.148492	0.364717	d__Bacteria;p__Bacteroidota;c__Bacteroidia;o__Bacteroidales;f__UBA932;g__Cryptobacteroides;s__1582
rlp8_94_phase	0.349841	-0.101346	0.364225	d__Bacteria;p__Bacillota_B;c__Peptococcia;o__Peptococcales;f__Peptococcaceae;g__UBA7185;s__1003
CW2_7	-0.29614	-0.211578	0.363956	d__Bacteria;p__Bacillota_A;c__Clostridia;o__Peptostreptococcales;f__Anaerovoracaceae;g__JAKSSK01;s__19
GCA_934647235.1	-0.300705	-0.204548	0.36368	d__Bacteria;p__Bacillota_A;c__Clostridia;o__Christensenellales;f__Aristaeellaceae;g__SFMI01;s__SFMI01 sp934647235
sw2_27_phase	0.303757	-0.199509	0.363418	d__Bacteria;p__Bacillota;c__Bacilli;o__Bacillales_B;f__EAG3;g__Pradoshia;s__54
SG3_9	-0.347168	-0.104955	0.362686	d__Bacteria;p__Bacteroidota;c__Bacteroidia;o__Bacteroidales;f__Muribaculaceae;g__Limisoma;s__469
rlp6_160_phase	0.35714	0.059092	0.361996	d__Bacteria;p__Bacillota_A;c__Clostridia;o__Oscillospirales;f__CAG-272;g__UBA1740;s__550
GCA_017935505.1	0.355813	-0.0657948	0.361845	d__Bacteria;p__Bacteroidota;c__Bacteroidia;o__Bacteroidales;f__UBA932;g__Egerieousia;s__Egerieousia sp017935505
egk2_74_phase	0.343708	-0.112845	0.361758	d__Bacteria;p__Bacteroidota;c__Bacteroidia;o__Bacteroidales;f__UBA932;g__Cryptobacteroides;s__725
egk1_115_phase	0.277281	-0.231471	0.361197	d__Bacteria;p__Bacteroidota;c__Bacteroidia;o__Bacteroidales;f__Bacteroidaceae;g__Alloprevotella;s__749
shnw1_69_phase	-0.29634	-0.205408	0.360569	d__Bacteria;p__Bacillota_A;c__Clostridia;o__Christensenellales;f__Christensenellaceae;g__1121;s__1121
LTK1_7	0.353522	-0.070078	0.360401	d__Bacteria;p__Bacteroidota;c__Bacteroidia;o__Bacteroidales;f__Muribaculaceae;g__CAG-873;s__14
k1_21_phase	-0.176798	0.31395	0.360309	d__Bacteria;p__Bacillota_I;c__Bacilli_A;o__Erysipelotrichales;f__Coprobacillaceae;g__JAJQDJ01;s__866
SHNW4_2	-0.292575	-0.209756	0.359997	d__Bacteria;p__Spirochaetota;c__Spirochaetia;o__Sphaerochaetales;f__Sphaerochaetaceae;g__UBA9732;s__UBA9732 sp001940825
shnw1_148_phase	-0.296068	-0.204118	0.359611	d__Bacteria;p__Bacillota_A;c__Clostridia;o__Oscillospirales;f__Oscillospiraceae;g__RGIG7114;s__1100
sw1_15_phase	0.358867	-0.0076411	0.358948	d__Bacteria;p__Bacillota_A;c__Clostridia;o__Lachnospirales;f__Lachnospiraceae;g__COE1;s__1853
rnw1_32_phase	0.356036	0.0440302	0.358748	d__Bacteria;p__Bacillota_A;c__Clostridia;o__Oscillospirales;f__Ruminococcaceae;g__Ruminococcus;s__20
GCA_020861055.1	-0.178214	0.31084	0.358304	d__Bacteria;p__Bacillota_A;c__Clostridia;o__Oscillospirales;f__Oscillospiraceae;g__Onthomonas;s__Onthomonas sp020861055
sw3_21_phase	0.327164	-0.145356	0.358001	d__Bacteria;p__Bacteroidota;c__Bacteroidia;o__Bacteroidales;f__Bacteroidaceae;g__Paraprevotella;s__104
SW1_3	0.256442	-0.249139	0.357537	d__Bacteria;p__Verrucomicrobiota;c__Verrucomicrobiae;o__Verrucomicrobiales;f__Akkermansiaceae;g__Akkermansia;s__468
GCF_014131695.1	-0.340057	-0.110157	0.357454	d__Bacteria;p__Bacillota_I;c__Bacilli_A;o__Erysipelotrichales;f__Coprobacillaceae;g__Thomasclavelia;s__Thomasclavelia ramosa
GCA_015061145.1	0.351151	0.065571	0.357221	d__Bacteria;p__Bacteroidota;c__Bacteroidia;o__Bacteroidales;f__Paludibacteraceae;g__UBA1754;s__UBA1754 sp015061145
rlp8_84_phase	0.351632	0.0599969	0.356714	d__Bacteria;p__Bacillota_A;c__Clostridia;o__Oscillospirales;f__CAG-272;g__CAG-390;s__344
GCF_014287895.1	-0.300976	-0.190823	0.356371	d__Bacteria;p__Bacillota_A;c__Clostridia;o__Oscillospirales;f__Oscillospiraceae;g__Lawsonibacter_A;s__Lawsonibacter_A hominis
rlp8_72_phase	0.350331	-0.0609495	0.355593	d__Bacteria;p__Bacillota_A;c__Clostridia;o__Oscillospirales;f__Oscillospiraceae;g__Avoscillospira;s__886
CBP4_4	-0.179447	0.306563	0.355221	d__Bacteria;p__Bacillota_A;c__Clostridia;o__Oscillospirales;f__Oscillospiraceae;g__Faecousia;s__418
rnw2_143_phase	0.350109	0.0586903	0.354994	d__Bacteria;p__Verrucomicrobiota;c__Kiritimatiellia;o__RFP12;f__UBA1067;g__UBA1067;s__266
CRP5_6	-0.1696	0.31128	0.354484	d__Bacteria;p__Bacillota_A;c__Clostridia;o__Lachnospirales;f__Lachnospiraceae;g__Agathobacter;s__1190
sw3_19_phase	0.343577	0.0852384	0.353992	d__Bacteria;p__Bacillota_A;c__Clostridia;o__Lachnospirales;f__Lachnospiraceae;g__Brotaphodocola;s__801
GCA_023406225.1	-0.301355	-0.185623	0.353936	d__Bacteria;p__Bacillota_A;c__Clostridia;o__Oscillospirales;f__Oscillospiraceae;g__Dysosmobacter;s__Dysosmobacter sp023406225
shnw1_146_phase	-0.292395	-0.199235	0.353821	d__Bacteria;p__Bacillota_A;c__Clostridia;o__Oscillospirales;f__Oscillospiraceae;g__Evtepia;s__Evtepia sp004556345
GCA_900545155.1	-0.311226	-0.167032	0.353215	d__Bacteria;p__Verrucomicrobiota;c__Verrucomicrobiae;o__Verrucomicrobiales;f__Akkermansiaceae;g__Akkermansia;s__Akkermansia sp900545155
sw3_99_phase	0.348048	0.0515633	0.351847	d__Bacteria;p__Bacillota_A;c__Clostridia;o__Oscillospirales;f__Ruminococcaceae;g__Ruminococcus_C;s__76
egk1_1_phase	-0.0242812	-0.350928	0.351767	d__Bacteria;p__Bacteroidota;c__Bacteroidia;o__Bacteroidales;f__Bacteroidaceae;g__Prevotella;s__Prevotella sp017623335
GCA_000435615.1	-0.292437	-0.195373	0.351696	d__Bacteria;p__Bacillota_A;c__Clostridia;o__Peptostreptococcales;f__Anaerovoracaceae;g__CAG-238;s__CAG-238 sp000435615
GCA_902766215.1	-0.288834	-0.200433	0.351566	d__Bacteria;p__Bacillota_A;c__Clostridia;o__Oscillospirales;f__Oscillospiraceae;g__RUG11142;s__RUG11142 sp902766215
GCA_021201035.1	-0.171805	0.306618	0.351471	d__Bacteria;p__Bacillota_A;c__Clostridia;o__Lachnospirales;f__Lachnospiraceae;g__Eubacterium_I;s__Eubacterium_I sp021201035
PW2_3	0.108716	-0.334121	0.351364	d__Bacteria;p__Bacillota_A;c__Clostridia;o__Lachnospirales;f__Lachnospiraceae;g__JAUUSJ01;s__1879
GCA_004557805.1	-0.290079	-0.198054	0.351242	d__Bacteria;p__Bacillota_A;c__Clostridia;o__Christensenellales;f__Aristaeellaceae;g__Aphodomonas;s__Aphodomonas sp004557805
GCA_001940985.1	-0.287157	-0.202088	0.351139	d__Bacteria;p__Bacillota_I;c__Bacilli_A;o__ML615J-28;f__CAG-698;g__Tener-01;s__Tener-01 sp001940985
rlp7_107_phase	0.346753	0.0528532	0.350758	d__Bacteria;p__Bacteroidota;c__Bacteroidia;o__Bacteroidales;f__Muribaculaceae;g__JAGBWK01;s__1614
GCF_003287405.1	-0.288325	-0.19919	0.35044	d__Bacteria;p__Bacillota_A;c__Clostridia;o__Oscillospirales;f__Ruminococcaceae;g__Faecalibacterium;s__Faecalibacterium prausnitzii_J
GCA_021202335.1	-0.170904	0.305017	0.349634	d__Bacteria;p__Bacillota_A;c__Clostridia;o__Lachnospirales;f__Lachnospiraceae;g__COE1;s__COE1 sp021202335
GCA_002633315.1	-0.291373	-0.192645	0.3493	d__Bacteria;p__Bacteroidota;c__Bacteroidia;o__Bacteroidales;f__F082;g__Limimorpha;s__Limimorpha sp002633315
GCA_019415335.1	-0.164157	-0.306962	0.3481	d__Bacteria;p__Pseudomonadota;c__Gammaproteobacteria;o__Enterobacterales;f__Enterobacteriaceae;g__Citrobacter_A;s__Citrobacter_A sp019415335
GCA_900756035.1	-0.331869	-0.102809	0.347429	d__Bacteria;p__Bacillota_A;c__Clostridia;o__Lachnospirales;f__Lachnospiraceae;g__Anaerostipes;s__Anaerostipes sp900756035
cw1_68_phase	-0.287671	-0.194694	0.347362	d__Bacteria;p__Bacillota_A;c__Clostridia;o__Lachnospirales;f__Lachnospiraceae;g__Anaerostipes;s__Anaerostipes hadrus
GCA_021201535.1	-0.169512	0.303183	0.347353	d__Bacteria;p__Bacillota_A;c__Clostridia;o__Lachnospirales;f__Lachnospiraceae;g__Eubacterium_I;s__Eubacterium_I sp021201535
GCF_010669225.1	-0.331476	-0.101933	0.346795	d__Bacteria;p__Bacillota_C;c__Negativicutes;o__Selenomonadales;f__Selenomonadaceae;g__Megamonas;s__Megamonas funiformis
rlp6_67_phase	0.293637	0.181225	0.345058	d__Bacteria;p__Bacillota_A;c__Clostridia;o__Oscillospirales;f__Oscillospiraceae;g__Faecousia;s__305
CBP2_4	-0.192184	0.286552	0.345031	d__Bacteria;p__Pseudomonadota;c__Gammaproteobacteria;o__Burkholderiales;f__Burkholderiaceae;g__JAJPXW01;s__1824
GCF_000614185.1	-0.300029	-0.169626	0.34466	d__Bacteria;p__Bacteroidota;c__Bacteroidia;o__Bacteroidales;f__Bacteroidaceae;g__Phocaeicola;s__Phocaeicola sartorii
egk1_130_phase	0.331634	-0.0936508	0.344604	d__Bacteria;p__Bacteroidota;c__Bacteroidia;o__Bacteroidales;f__UBA932;g__Cryptobacteroides;s__943
GCF_011881725.1	-0.168429	-0.300441	0.344432	d__Bacteria;p__Pseudomonadota;c__Gammaproteobacteria;o__Enterobacterales;f__Enterobacteriaceae;g__Escherichia;s__Escherichia coli_E
shnw1_26_phase	-0.284056	-0.193231	0.343549	d__Bacteria;p__Bacillota_A;c__Clostridia;o__Oscillospirales;f__CAG-382;g__UMGS882;s__UMGS882 sp900757905
rk2_22_phase	0.341429	-0.0319058	0.342916	d__Bacteria;p__Bacillota_A;c__Clostridia;o__Oscillospirales;f__Ruminococcaceae;g__Huintestinicola;s__Huintestinicola sp017848125
GCA_900538555.1	-0.322811	-0.115114	0.342722	d__Bacteria;p__Bacteroidota;c__Bacteroidia;o__Bacteroidales;f__Barnesiellaceae;g__UMGS27;s__UMGS27 sp900538555
sw2_54_phase	0.340745	0.0352361	0.342562	d__Bacteria;p__Bacillota_A;c__Clostridia;o__Lachnospirales;f__Lachnospiraceae;g__RGIG8767;s__1461
GCF_003481705.1	-0.281873	-0.193653	0.341985	d__Bacteria;p__Bacillota_A;c__Clostridia;o__Oscillospirales;f__Butyricicoccaceae;g__Agathobaculum;s__Agathobaculum hominis
shnw1_37_phase	-0.28052	-0.195066	0.341675	d__Bacteria;p__Bacillota_A;c__Clostridia;o__Oscillospirales;f__CAG-272;g__UMGS1696;s__UMGS1696 sp900554225
shnw1_55_phase	-0.281838	-0.19312	0.341654	d__Bacteria;p__Bacillota_A;c__Clostridia;o__Oscillospirales;f__CAG-272;g__CAG-272;s__CAG-272 sp000433515
sw2_150_phase	0.337129	0.0478784	0.340511	d__Bacteria;p__Bacillota_A;c__Clostridia;o__Oscillospirales;f__Ruminococcaceae;g__Negativibacillus;s__Negativibacillus sp017439985
rnw1_49_phase	0.335093	0.0588525	0.340222	d__Bacteria;p__Bacteroidota;c__Bacteroidia;o__Bacteroidales;f__UBA932;g__Cryptobacteroides;s__31
CBP5_3	-0.170326	0.294361	0.340087	d__Bacteria;p__Bacillota_A;c__Clostridia;o__Oscillospirales;f__Butyricicoccaceae;g__Butyricicoccus_A;s__1756
GCA_900546215.1	-0.320777	-0.111952	0.339752	d__Bacteria;p__Bacillota_A;c__Clostridia;o__Lachnospirales;f__Anaerotignaceae;g__Metalachnospira;s__Metalachnospira sp900546215
sw3_2_phase	0.28599	-0.18338	0.339733	d__Bacteria;p__Bacillota;c__Bacilli;o__Bacillales_B;f__EAG3;g__Pradoshia;s__815
GCA_900549865.1	-0.283698	-0.18622	0.339356	d__Bacteria;p__Bacillota_A;c__Clostridia;o__Oscillospirales;f__Oscillospiraceae;g__Limivicinus;s__Limivicinus sp900549865
egk1_54_phase	0.32563	0.0948195	0.339154	d__Bacteria;p__Bacillota_A;c__Clostridia;o__Oscillospirales;f__Ruminococcaceae;g__Ruminiclostridium_E;s__53
RNW2_1	0.309984	-0.135131	0.338157	d__Bacteria;p__Bacteroidota;c__Bacteroidia;o__Bacteroidales;f__Bacteroidaceae;g__UBA4372;s__1498
rk3_98_phase	0.301383	0.151139	0.337157	d__Bacteria;p__Bacillota_A;c__Clostridia;o__Oscillospirales;f__CAG-272;g__CAKSQF01;s__12
shnw1_62_phase	-0.279955	-0.187126	0.336736	d__Bacteria;p__Bacillota_A;c__Clostridia;o__Christensenellales;f__Aristaeellaceae;g__Aphodomonas;s__Aphodomonas sp934615235
GCF_000382445.1	-0.296675	-0.155219	0.334827	d__Bacteria;p__Bacteroidota;c__Bacteroidia;o__Bacteroidales;f__Bacteroidaceae;g__Phocaeicola;s__Phocaeicola massiliensis
CBP6_9	-0.168339	0.289113	0.334551	d__Bacteria;p__Bacillota_A;c__Clostridia;o__Oscillospirales;f__Acutalibacteraceae;g__Eubacterium_R;s__1549
GCA_021199375.1	-0.177808	0.282931	0.334164	d__Bacteria;p__Bacillota_A;c__Clostridia;o__Oscillospirales;f__Ruminococcaceae;g__YE71;s__YE71 sp021199375
GCA_004555205.1	-0.27524	-0.189074	0.333925	d__Bacteria;p__Bacillota_A;c__Clostridia;o__Oscillospirales;f__Oscillospiraceae;g__Vescimonas;s__Vescimonas sp004555205
sw2_326_phase	0.263484	0.204926	0.333794	d__Bacteria;p__Bacillota_I;c__Bacilli_A;o__ML615J-28;f__CAG-313;g__UBA1231;s__16
GCA_020860715.1	-0.163252	0.28941	0.332279	d__Bacteria;p__Bacillota_A;c__Clostridia;o__Lachnospirales;f__Lachnospiraceae;g__Choladousia;s__Choladousia sp020860715
sw3_281_phase	0.31606	0.101916	0.332085	d__Bacteria;p__Bacillota_A;c__Clostridia;o__Monoglobales;f__Firm-18;g__1819;s__1819
GCA_021199795.1	-0.170346	0.284455	0.331561	d__Bacteria;p__Bacillota_A;c__Clostridia;o__Oscillospirales;f__Ruminococcaceae;g__Faeciplasma;s__Faeciplasma sp021199795
sw2_146_phase	0.325214	-0.0602815	0.330754	d__Bacteria;p__Bacteroidota;c__Bacteroidia;o__Bacteroidales;f__UBA1402;g__UBA1757;s__994
sw3_118_phase	0.326066	0.0526444	0.330288	d__Bacteria;p__Bacillota_A;c__Clostridia;o__Oscillospirales;f__Butyricicoccaceae;g__RGIG1902;s__RGIG1902 sp017396925
CBP6_1	-0.160884	0.288193	0.330059	d__Bacteria;p__Bacillota_A;c__Clostridia;o__Oscillospirales;f__Ruminococcaceae;g__Ruminococcus_C;s__366
GCF_002849695.1	-0.328396	0.0288836	0.329664	d__Bacteria;p__Bacteroidota;c__Bacteroidia;o__Bacteroidales;f__Bacteroidaceae;g__Bacteroides;s__Bacteroides hominis
MG6_14	-0.311824	-0.106366	0.329466	d__Bacteria;p__Bacteroidota;c__Bacteroidia;o__Bacteroidales;f__Bacteroidaceae;g__UBA1794;s__1733
shnw1_167_phase	-0.273624	-0.182144	0.328705	d__Bacteria;p__Bacillota_A;c__Clostridia;o__Christensenellales;f__DTU072;g__CAG-1782;s__CAG-1782 sp002349735
egk1_109_phase	0.324443	-0.0520556	0.328593	d__Bacteria;p__Bacteroidota;c__Bacteroidia;o__Bacteroidales;f__UBA932;g__Cryptobacteroides;s__686
K2_7	-0.171807	0.279828	0.328362	d__Bacteria;p__Bacillota_A;c__Clostridia;o__Lachnospirales;f__Lachnospiraceae;g__RGIG6307;s__1747
GCA_021200955.1	-0.175516	0.2775	0.328348	d__Bacteria;p__Bacillota_A;c__Clostridia;o__Lachnospirales;f__CAG-274;g__JAJQCI01;s__JAJQCI01 sp021200955
rnw2_81_phase	0.317314	0.084292	0.328319	d__Bacteria;p__Verrucomicrobiota;c__Kiritimatiellia;o__RFP12;f__UBA1067;g__UBA1067;s__13
cw2_122_phase	-0.261735	-0.19682	0.327481	d__Bacteria;p__Pseudomonadota;c__Gammaproteobacteria;o__Burkholderiales;f__Burkholderiaceae;g__Duodenibacillus;s__387
sw2_244_phase	0.320871	-0.061259	0.326666	d__Bacteria;p__Bacillota_A;c__Clostridia;o__Oscillospirales;f__Butyricicoccaceae;g__SIG471;s__SIG471 sp015068285
egk1_64_phase	0.3196	0.0665239	0.32645	d__Bacteria;p__Bacillota_A;c__Clostridia;o__UMGS1883;f__UMGS1883;g__RGIG1927;s__RGIG1927 sp017414645
GCA_021201905.1	-0.306951	-0.109728	0.325974	d__Bacteria;p__Bacillota_A;c__Clostridia;o__Lachnospirales;f__Lachnospiraceae;g__Enterocloster;s__Enterocloster sp021201905
rnw1_169_phase	0.32281	0.0420305	0.325535	d__Bacteria;p__Bacillota_A;c__Clostridia;o__Oscillospirales;f__CAG-272;g__DTU064;s__1437
cw2_34_phase	-0.28146	-0.163291	0.325398	d__Bacteria;p__Bacteroidota;c__Bacteroidia;o__Bacteroidales;f__UBA932;g__Cryptobacteroides;s__Cryptobacteroides sp900760425
GCA_003487665.1	-0.271792	-0.178914	0.325394	d__Bacteria;p__Bacillota_A;c__Clostridia;o__Oscillospirales;f__Oscillospiraceae;g__Vescimonas;s__Vescimonas sp003487665
cw1_80_phase	-0.275723	-0.17239	0.325179	d__Bacteria;p__Bacillota_A;c__Clostridia;o__Peptostreptococcales;f__Anaerovoracaceae;g__CAG-238;s__CAG-238 sp900754805
SHNW3_16	-0.268632	-0.181789	0.324362	d__Bacteria;p__Bacillota_A;c__Clostridia;o__Christensenellales;f__CAG-917;g__CAG-349;s__CAG-349 sp001940895
GCA_004557735.1	-0.271604	-0.17643	0.323877	d__Bacteria;p__Bacillota_A;c__Clostridia;o__Oscillospirales;f__Oscillospiraceae;g__UBA738;s__UBA738 sp004557735
egk3_48_phase	0.281422	-0.159552	0.323505	d__Bacteria;p__Bacteroidota;c__Bacteroidia;o__Bacteroidales;f__Barnesiellaceae;g__Barnesiella;s__625
rk3_113_phase	0.309207	-0.0940339	0.323189	d__Bacteria;p__Bacteroidota;c__Bacteroidia;o__Bacteroidales;f__Rikenellaceae;g__Alistipes;s__1491
sw3_127_phase	0.303756	-0.108629	0.322596	d__Bacteria;p__Bacillota_A;c__Clostridia;o__Oscillospirales;f__Ruminococcaceae;g__RGIG3102;s__1374
K5_3	-0.281355	0.157605	0.322491	d__Bacteria;p__Synergistota;c__Synergistia;o__Synergistales;f__Synergistaceae;g__Cloacibacillus;s__Cloacibacillus sp020860125
rlp8_111_phase	0.286175	0.145205	0.320905	d__Bacteria;p__Bacillota_A;c__Clostridia;o__Oscillospirales;f__Ruminococcaceae;g__Faeciplasma;s__145
shnw1_100_phase	-0.270898	-0.170583	0.320132	d__Bacteria;p__Bacillota_A;c__Clostridia;o__Christensenellales;f__CAG-314;g__Fimimonas;s__Fimimonas sp900769665
sw1_275_phase	0.318829	0.0255947	0.319855	d__Bacteria;p__Bacillota_A;c__Clostridia;o__Lachnospirales;f__Lachnospiraceae;g__Porcincola;s__892
rlp6_100_phase	0.299068	0.112227	0.319432	d__Bacteria;p__Bacteroidota;c__Bacteroidia;o__Bacteroidales;f__Paludibacteraceae;g__RF16;s__1045
rnw2_176_phase	0.314203	0.0540579	0.318819	d__Bacteria;p__Bacillota_A;c__Clostridia;o__Lachnospirales;f__Lachnospiraceae;g__Wujia;s__70
sw1_135_phase	0.248571	-0.199431	0.318686	d__Bacteria;p__Bacillota_A;c__Clostridia;o__Oscillospirales;f__Acutalibacteraceae;g__RUG420;s__123
rnw1_118_phase	0.275679	0.15938	0.318435	d__Bacteria;p__Bacteroidota;c__Bacteroidia;o__Bacteroidales;f__P3;g__CAMURW01;s__18
rnw1_25_phase	0.313109	0.0555838	0.318004	d__Bacteria;p__Bacillota_A;c__Clostridia;o__Lachnospirales;f__Lachnospiraceae;g__Suilimivivens;s__1746
shnw1_56_phase	-0.264886	-0.175405	0.317697	d__Bacteria;p__Bacillota_A;c__Clostridia;o__Oscillospirales;f__UMGS1384;g__JAAZKA01;s__JAAZKA01 sp016297585
sw1_90_phase	0.311657	0.059374	0.317262	d__Bacteria;p__Bacillota_A;c__Clostridia;o__Oscillospirales;f__CAG-272;g__CAG-448;s__1393
cw1_84_phase	-0.296406	-0.112788	0.31714	d__Bacteria;p__Bacteroidota;c__Bacteroidia;o__Bacteroidales;f__Rikenellaceae;g__Alistipes;s__Alistipes sp959604655
GCF_000196555.1	-0.312569	-0.0519443	0.316856	d__Bacteria;p__Actinomycetota;c__Actinomycetes;o__Actinomycetales;f__Bifidobacteriaceae;g__Bifidobacterium;s__Bifidobacterium longum
egk1_53_phase	0.316066	0.0214014	0.316789	d__Bacteria;p__Bacillota_A;c__Clostridia;o__Lachnospirales;f__Lachnospiraceae;g__Acetatifactor;s__263
GCF_010509575.1	-0.264267	-0.174214	0.316524	d__Bacteria;p__Bacillota_A;c__Clostridia;o__Oscillospirales;f__Ruminococcaceae;g__Faecalibacterium;s__Faecalibacterium duncaniae
GCF_020525925.1	-0.238881	-0.205341	0.315006	d__Bacteria;p__Pseudomonadota;c__Gammaproteobacteria;o__Enterobacterales;f__Enterobacteriaceae;g__Klebsiella;s__Klebsiella quasipneumoniae
GCF_014334015.1	-0.31446	0.0137619	0.314761	d__Bacteria;p__Bacteroidota;c__Bacteroidia;o__Bacteroidales;f__Bacteroidaceae;g__Bacteroides;s__Bacteroides intestinigallinarum
shnw1_230_phase	-0.271648	-0.157968	0.31424	d__Bacteria;p__Pseudomonadota;c__Gammaproteobacteria;o__UBA9339;f__UBA9339;g__160;s__160
GCA_000435055.1	-0.261634	-0.17372	0.314056	d__Bacteria;p__Bacillota_A;c__Clostridia;o__Christensenellales;f__CAG-138;g__PeH17;s__PeH17 sp000435055
sw2_298_phase	0.312224	-0.0282251	0.313498	d__Bacteria;p__Bacteroidota;c__Bacteroidia;o__Bacteroidales;f__UBA932;g__Coprenecus;s__91
cw1_132_phase	-0.264707	-0.167871	0.31345	d__Bacteria;p__Bacillota_A;c__Clostridia;o__Oscillospirales;f__Ruminococcaceae;g__Angelakisella;s__Angelakisella sp003453215
GCF_005121165.3	-0.30309	-0.0783138	0.313045	d__Bacteria;p__Bacillota_A;c__Clostridia;o__Oscillospirales;f__Oscillospiraceae;g__Dysosmobacter;s__Dysosmobacter welbionis
CBP2_11	-0.161936	0.267331	0.312553	d__Bacteria;p__Bacillota_A;c__Clostridia;o__Lachnospirales;f__CAG-274;g__Gallispira;s__1440
GCA_900557255.1	-0.16716	-0.263585	0.312121	d__Bacteria;p__Bacteroidota;c__Bacteroidia;o__Bacteroidales;f__Bacteroidaceae;g__Prevotella;s__Prevotella sp900557255
rlp7_26_phase	0.274587	0.148326	0.312088	d__Bacteria;p__Bacillota_A;c__Clostridia;o__Oscillospirales;f__CAG-272;g__CAG-448;s__1653
GCA_900545265.1	-0.260919	-0.169987	0.311407	d__Bacteria;p__Bacillota_A;c__Clostridia;o__Christensenellales;f__CAG-138;g__RUG472;s__RUG472 sp900545265
rnw3_108_phase	0.286069	0.122462	0.311179	d__Bacteria;p__Bacillota_A;c__Clostridia;o__Lachnospirales;f__Lachnospiraceae;g__Agathobacter;s__1109
CRP5_8	-0.155433	0.269364	0.310992	d__Bacteria;p__Bacillota_A;c__Clostridia;o__Oscillospirales;f__CAG-272;g__DTU064;s__DTU064 sp021199825
sw2_225_phase	0.301809	-0.0734232	0.310611	d__Bacteria;p__Bacteroidota;c__Bacteroidia;o__Bacteroidales;f__Paludibacteraceae;g__RGIG9608;s__85
cw1_91_phase	-0.263689	-0.163446	0.310236	d__Bacteria;p__Bacteroidota;c__Bacteroidia;o__Bacteroidales;f__Muribaculaceae;g__Lepagella;s__Lepagella sp900541835
GCA_015067615.1	0.30921	-0.021462	0.309954	d__Bacteria;p__Bacillota_A;c__Clostridia;o__Oscillospirales;f__Oscillospiraceae;g__Faecousia;s__Faecousia sp015067615
GCF_011064845.1	-0.237619	-0.198855	0.309849	d__Bacteria;p__Pseudomonadota;c__Gammaproteobacteria;o__Enterobacterales;f__Enterobacteriaceae;g__Citrobacter;s__Citrobacter freundii
GCA_900752785.1	-0.263371	-0.162501	0.309469	d__Bacteria;p__Bacillota_A;c__Clostridia;o__Oscillospirales;f__Ruminococcaceae;g__Ruminococcus;s__Ruminococcus sp900752785
sw2_35_phase	0.308752	0.0146831	0.309101	d__Bacteria;p__Bacillota_A;c__Clostridia;o__Oscillospirales;f__Oscillospiraceae;g__Faecousia;s__924
shnw1_11_phase	-0.261852	-0.164241	0.309098	d__Bacteria;p__Bacillota_A;c__Clostridia;o__Oscillospirales;f__Ruminococcaceae;g__HUN007;s__394
GCA_000434435.1	-0.260289	-0.166523	0.308999	d__Bacteria;p__Bacillota_A;c__Clostridia;o__Christensenellales;f__CAG-917;g__CAG-475;s__CAG-475 sp000434435
GCF_000020225.1	-0.308371	-0.00579774	0.308426	d__Bacteria;p__Verrucomicrobiota;c__Verrucomicrobiae;o__Verrucomicrobiales;f__Akkermansiaceae;g__Akkermansia;s__Akkermansia muciniphila
GCA_900540635.1	-0.256272	-0.169167	0.307072	d__Bacteria;p__Bacillota_A;c__Clostridia;o__Oscillospirales;f__Oscillospiraceae;g__Faecousia;s__Faecousia sp900540635
GCA_019412865.1	-0.264783	-0.154573	0.306599	d__Bacteria;p__Bacteroidota;c__Bacteroidia;o__Bacteroidales;f__Bacteroidaceae;g__Bacteroides;s__Bacteroides sp019412865
sw2_188_phase	0.29476	0.0841529	0.306538	d__Bacteria;p__Bacteroidota;c__Bacteroidia;o__Bacteroidales;f__Paludibacteraceae;g__RF16;s__1072
cw1_40_phase	-0.173042	-0.252483	0.30609	d__Bacteria;p__Bacteroidota;c__Bacteroidia;o__Bacteroidales;f__Bacteroidaceae;g__Prevotella;s__Prevotella sp900547005
rnw3_100_phase	0.278171	0.126134	0.305432	d__Bacteria;p__Bacillota_A;c__Clostridia;o__Oscillospirales;f__CAG-272;g__UMGS1865;s__80
GCF_900240245.1	-0.29661	-0.0727785	0.305409	d__Bacteria;p__Bacillota_A;c__Clostridia;o__Lachnospirales;f__Lachnospiraceae;g__Lachnoclostridium_A;s__Lachnoclostridium_A edouardi
SHNW2_24	-0.254909	-0.16807	0.305329	d__Bacteria;p__Bacillota_A;c__Clostridia;o__Christensenellales;f__CAG-917;g__CAG-349;s__64
CBP6_8	-0.155811	0.26247	0.305234	d__Bacteria;p__Bacillota_A;c__Clostridia;o__Lachnospirales;f__Lachnospiraceae;g__Eubacterium_F;s__1954
GCA_900549945.1	-0.29087	-0.0922945	0.305161	d__Bacteria;p__Bacillota_A;c__Clostridia;o__Oscillospirales;f__Acutalibacteraceae;g__Hominenteromicrobium;s__Hominenteromicrobium sp900549945
rnw1_179_phase	0.294627	0.078496	0.304904	d__Bacteria;p__Bacteroidota;c__Bacteroidia;o__Bacteroidales;f__UBA932;g__Egerieousia;s__380
GCA_900547195.1	-0.285671	-0.105357	0.30448	d__Bacteria;p__Bacillota_A;c__Clostridia;o__Oscillospirales;f__Butyricicoccaceae;g__Butyricicoccus;s__Butyricicoccus sp900547195
rk1_222_phase	0.279158	-0.121092	0.30429	d__Bacteria;p__Bacillota_A;c__Clostridia;o__Oscillospirales;f__Oscillospiraceae;g__Faecousia;s__1504
rk1_102_phase	0.28489	-0.106493	0.304143	d__Bacteria;p__Bacillota_A;c__Clostridia;o__Oscillospirales;f__Acutalibacteraceae;g__UBA6857;s__463
GCA_021201755.1	-0.160034	0.258604	0.304117	d__Bacteria;p__Bacillota_A;c__Clostridia;o__Oscillospirales;f__Ruminococcaceae;g__Ruminococcus_C;s__Ruminococcus_C sp021201755
sw1_33_phase	0.276066	-0.127527	0.304098	d__Bacteria;p__Bacillota_A;c__Clostridia;o__Lachnospirales;f__Lachnospiraceae;g__Chordicoccus;s__854
GCA_002329395.1	-0.265114	-0.148445	0.303844	d__Bacteria;p__Elusimicrobiota;c__Elusimicrobia;o__Elusimicrobiales;f__Elusimicrobiaceae;g__Avelusimicrobium;s__Avelusimicrobium sp002329395
sw2_204_phase	0.273283	0.132711	0.303802	d__Bacteria;p__Bacillota_A;c__Clostridia;o__Oscillospirales;f__Oscillospiraceae;g__Faecousia;s__1038
egk1_33_phase	0.300814	-0.0385613	0.303276	d__Bacteria;p__Bacillota_A;c__Clostridia;o__Lachnospirales;f__Lachnospiraceae;g__Acetatifactor;s__233
GCA_900315335.1	-0.252979	-0.167049	0.303156	d__Bacteria;p__Bacteroidota;c__Bacteroidia;o__Bacteroidales;f__P3;g__Phil12;s__Phil12 sp900315335
rk1_172_phase	0.296837	-0.0604689	0.302933	d__Bacteria;p__Bacillota_A;c__Clostridia;o__Oscillospirales;f__Oscillospiraceae;g__Faecousia;s__1777
GCF_900142015.1	-0.301991	-0.0126546	0.302256	d__Bacteria;p__Bacteroidota;c__Bacteroidia;o__Bacteroidales;f__Bacteroidaceae;g__Bacteroides;s__Bacteroides stercorirosoris
sw3_95_phase	0.300509	0.0283938	0.301848	d__Bacteria;p__Bacillota_A;c__Clostridia;o__Lachnospirales;f__Bianqueaceae;g__CALWPV01;s__1305
rnw3_47_phase	0.301723	0.00677436	0.301799	d__Bacteria;p__Bacillota_A;c__Clostridia;o__Oscillospirales;f__CAG-272;g__SIG693;s__1760
GCA_003149835.1	-0.252406	-0.163834	0.300916	d__Bacteria;p__Bacillota_A;c__Clostridia;o__Oscillospirales;f__QAMX01;g__QAMX01;s__QAMX01 sp003149835
cw2_135_phase	-0.255298	-0.159186	0.300861	d__Bacteria;p__Bacteroidota;c__Bacteroidia;o__Bacteroidales;f__UBA932;g__Cryptobacteroides;s__Cryptobacteroides sp000432655
rk3_54_phase	0.300325	0.0112742	0.300536	d__Bacteria;p__Bacteroidota;c__Bacteroidia;o__Bacteroidales;f__UBA932;g__Cryptobacteroides;s__847
cw2_71_phase	-0.260366	-0.149883	0.300426	d__Bacteria;p__Bacillota_A;c__Clostridia;o__Peptostreptococcales;f__Peptostreptococcaceae;g__Intestinibacter;s__1223
sw2_88_phase	0.288229	-0.0833031	0.300026	d__Bacteria;p__Bacteroidota;c__Bacteroidia;o__Bacteroidales;f__UBA932;g__Cryptobacteroides;s__Cryptobacteroides sp017398335
GCF_000327285.1	-0.284612	-0.0933498	0.29953	d__Bacteria;p__Bacillota_I;c__Bacilli_A;o__Erysipelotrichales;f__Erysipelotrichaceae;g__Holdemania;s__Holdemania massiliensis
egk1_31_phase	0.298885	0.0114744	0.299105	d__Bacteria;p__Bacteroidota;c__Bacteroidia;o__Bacteroidales;f__Bacteroidaceae;g__RGIG8745;s__299
GCA_015060165.1	0.293641	-0.0550019	0.298748	d__Bacteria;p__Bacteroidota;c__Bacteroidia;o__Bacteroidales;f__Rikenellaceae;g__Alistipes;s__Alistipes sp015060165
egk1_273_phase	0.274059	-0.117326	0.298117	d__Bacteria;p__Pseudomonadota;c__Alphaproteobacteria;o__Rs-D84;f__Rs-D84;g__Enterousia;s__728
NNW2_2	-0.0336255	-0.295998	0.297902	d__Bacteria;p__Bacillota_A;c__Clostridia;o__Lachnospirales;f__Lachnospiraceae;g__TWA4;s__1794
GCA_902362775.1	-0.289495	-0.0687114	0.297538	d__Bacteria;p__Bacillota_A;c__Clostridia;o__Oscillospirales;f__Oscillospiraceae;g__Lawsonibacter;s__Lawsonibacter aceti
k1_54_phase	-0.176699	0.239105	0.297311	d__Bacteria;p__Cyanobacteriota;c__Vampirovibrionia;o__Gastranaerophilales;f__RUG14156;g__Galligastranaerophilus_A;s__1712
cw1_140_phase	-0.250944	-0.159106	0.297133	d__Bacteria;p__Bacillota_A;c__Clostridia;o__Oscillospirales;f__Oscillospiraceae;g__Vescimonas;s__Vescimonas sp000435555
GCF_900456775.1	-0.250614	-0.159272	0.296943	d__Bacteria;p__Bacillota_A;c__Clostridia;o__Clostridiales;f__Clostridiaceae;g__Sarcina;s__Sarcina ventriculi
GCA_905215665.1	-0.249653	-0.160508	0.296799	d__Bacteria;p__Bacillota_A;c__Clostridia;o__Oscillospirales;f__Oscillospiraceae;g__Faecousia;s__Faecousia sp905215665
MG4_8	-0.282646	-0.0866972	0.295644	d__Bacteria;p__Bacillota_A;c__Clostridia;o__Oscillospirales;f__Ruminococcaceae;g__Faecalibacterium;s__135
SHNW2_5	-0.249912	-0.157426	0.295362	d__Bacteria;p__Bacillota_A;c__Clostridia;o__Christensenellales;f__CAG-138;g__Phil1;s__260
sw2_349_phase	0.262285	-0.135669	0.295296	d__Bacteria;p__Bacillota_A;c__Clostridia;o__Oscillospirales;f__Acutalibacteraceae;g__UMGS1976;s__562
GCF_000969835.1	-0.229861	-0.185256	0.295222	d__Bacteria;p__Bacteroidota;c__Bacteroidia;o__Bacteroidales;f__Tannerellaceae;g__Parabacteroides;s__Parabacteroides goldsteinii
egk1_117_phase	0.272482	-0.113594	0.295212	d__Bacteria;p__Bacteroidota;c__Bacteroidia;o__Bacteroidales;f__UBA932;g__Cryptobacteroides;s__605
sw2_5_phase	0.254716	0.149061	0.295126	d__Bacteria;p__Bacillota_A;c__Clostridia;o__Lachnospirales;f__Lachnospiraceae;g__COE1;s__458
GG2_14	-0.18318	0.230859	0.294705	d__Bacteria;p__Bacillota_A;c__Clostridia;o__Oscillospirales;f__Oscillospiraceae;g__JAJPXI01;s__456
GCA_021204335.1	-0.284651	-0.0752365	0.294426	d__Bacteria;p__Bacteroidota;c__Bacteroidia;o__Bacteroidales;f__Tannerellaceae;g__Parabacteroides;s__Parabacteroides sp021204335
GCF_001754075.1	-0.282148	-0.0831588	0.294148	d__Bacteria;p__Bacillota_A;c__Clostridia;o__Lachnospirales;f__Lachnospiraceae;g__Merdimonas;s__Merdimonas faecis
rnw2_150_phase	0.273807	0.105581	0.293458	d__Bacteria;p__Verrucomicrobiota;c__Lentisphaeria;o__Victivallales;f__Victivallaceae;g__CASECL01;s__276
rk1_53_phase	0.284339	0.0690084	0.292593	d__Bacteria;p__Bacillota_A;c__Clostridia;o__Lachnospirales;f__Lachnospiraceae;g__RGIG6919;s__1388
rnw1_144_phase	0.264848	-0.123796	0.292353	d__Bacteria;p__Bacillota_A;c__Clostridia;o__Oscillospirales;f__Oscillospiraceae;g__Faecousia;s__601
GCA_021200075.1	-0.157716	0.246075	0.292279	d__Bacteria;p__Bacillota_A;c__Clostridia;o__Oscillospirales;f__Acutalibacteraceae;g__Eubacterium_R;s__Eubacterium_R sp021200075
k1_62_phase	-0.184509	0.225873	0.291654	d__Bacteria;p__Actinomycetota;c__Coriobacteriia;o__Coriobacteriales;f__Eggerthellaceae;g__MGM16;s__333
GCA_015066935.1	0.277836	-0.0870746	0.291162	d__Bacteria;p__Bacillota_A;c__Clostridia;o__Oscillospirales;f__Ruminococcaceae;g__Ruminococcus;s__Ruminococcus sp015066935
sw1_220_phase	0.282358	-0.0700511	0.290918	d__Bacteria;p__Bacillota_A;c__Clostridia;o__Oscillospirales;f__Oscillospiraceae;g__Faecousia;s__938
sw2_190_phase	0.287476	0.0431209	0.290692	d__Bacteria;p__Bacillota_A;c__Clostridia;o__Oscillospirales;f__Oscillospiraceae;g__SIG459;s__588
GCA_000432575.1	-0.249149	-0.149551	0.290587	d__Bacteria;p__Bacillota_I;c__Bacilli_A;o__RF39;f__UBA660;g__CAG-762;s__CAG-762 sp000432575
cw2_42_phase	-0.251495	-0.144772	0.290187	d__Bacteria;p__Bacillota_A;c__Clostridia;o__Lachnospirales;f__Lachnospiraceae;g__Agathobacter;s__325
rlp8_126_phase	0.282508	0.065951	0.290104	d__Bacteria;p__Bacillota_A;c__Clostridia;o__Oscillospirales;f__Oscillospiraceae;g__Faecousia;s__1373
sw1_100_phase	0.241112	0.161147	0.290006	d__Bacteria;p__Bacillota_A;c__Clostridia;o__Oscillospirales;f__CAG-272;g__CAG-448;s__330
GCF_000296465.1	-0.269181	-0.106748	0.289575	d__Bacteria;p__Bacteroidota;c__Bacteroidia;o__Bacteroidales;f__Barnesiellaceae;g__Barnesiella;s__Barnesiella intestinihominis
GCA_021204175.1	-0.16414	0.237994	0.289108	d__Bacteria;p__Bacillota_A;c__Clostridia;o__Lachnospirales;f__CAG-274;g__JAJQCI01;s__JAJQCI01 sp021204175
shnw1_114_phase	-0.247639	-0.148724	0.288867	d__Bacteria;p__Bacillota_A;c__Clostridia;o__Oscillospirales;f__CAG-382;g__UBA1206;s__1260
rk3_86_phase	0.268033	-0.107563	0.288811	d__Bacteria;p__Bacillota_A;c__Clostridia;o__Oscillospirales;f__Acutalibacteraceae;g__DTU089;s__1376
GCA_019114345.1	-0.275916	-0.0835422	0.288286	d__Bacteria;p__Bacillota_A;c__Clostridia;o__Oscillospirales;f__Butyricicoccaceae;g__Agathobaculum;s__Agathobaculum pullistercoris
GCA_021201965.1	-0.186548	0.219777	0.288274	d__Bacteria;p__Bacillota_C;c__Negativicutes;o__Acidaminococcales;f__Acidaminococcaceae;g__JAJQAO01;s__JAJQAO01 sp021201965
GG3_4	-0.180875	0.224439	0.288251	d__Bacteria;p__Bacteroidota;c__Bacteroidia;o__Bacteroidales;f__Bacteroidaceae;g__Prevotella;s__1340
GCA_025145645.1	-0.275381	-0.0842686	0.287986	d__Bacteria;p__Bacteroidota;c__Bacteroidia;o__Bacteroidales;f__Rikenellaceae;g__Alistipes;s__Alistipes senegalensis
egk1_95_phase	0.262047	-0.119195	0.287882	d__Bacteria;p__Bacteroidota;c__Bacteroidia;o__Bacteroidales;f__UBA932;g__Cryptobacteroides;s__1813
cw1_30_phase	-0.252331	-0.138544	0.287863	d__Bacteria;p__Bacteroidota;c__Bacteroidia;o__Bacteroidales;f__Bacteroidaceae;g__Paraprevotella;s__Paraprevotella sp900548345
SHNW6_9	-0.244959	-0.151146	0.287837	d__Bacteria;p__Bacillota_A;c__Clostridia;o__Christensenellales;f__CAG-138;g__JAQVRG01;s__1375
egk2_82_phase	0.221053	-0.184137	0.287699	d__Bacteria;p__Bacillota_A;c__Clostridia;o__Oscillospirales;f__Acutalibacteraceae;g__UBA5905;s__949
GCF_000379985.1	-0.244243	-0.151216	0.287265	d__Bacteria;p__Bacillota;c__Bacilli;o__Lactobacillales;f__Streptococcaceae;g__Streptococcus;s__Streptococcus caballi
shnw1_95_phase	-0.241938	-0.153744	0.286656	d__Bacteria;p__Bacillota_A;c__Clostridia;o__Oscillospirales;f__Acutalibacteraceae;g__CAG-488;s__794
egk2_205_phase	0.24709	-0.144356	0.286168	d__Bacteria;p__Bacillota_A;c__Clostridia;o__UMGS1883;f__UMGS1883;g__UMGS1883;s__530
MG9_4	-0.274878	-0.0782422	0.285797	d__Bacteria;p__Bacteroidota;c__Bacteroidia;o__Bacteroidales;f__Bacteroidaceae;g__Alloprevotella;s__538
rk1_52_phase	0.279914	-0.056779	0.285615	d__Bacteria;p__Bacillota_A;c__Clostridia;o__Oscillospirales;f__Oscillospiraceae;g__Avoscillospira;s__1624
GCA_022728415.1	-0.184692	-0.217541	0.285368	d__Bacteria;p__Actinomycetota;c__Coriobacteriia;o__Coriobacteriales;f__Coriobacteriaceae;g__Collinsella;s__Collinsella aerofaciens_H
GCA_000432375.1	-0.240919	-0.152844	0.285312	d__Bacteria;p__Bacillota_A;c__Clostridia;o__Oscillospirales;f__Oscillospiraceae;g__CAG-103;s__CAG-103 sp000432375
GG2_10	-0.229858	-0.168714	0.28513	d__Bacteria;p__Pseudomonadota;c__Gammaproteobacteria;o__Enterobacterales;f__Enterobacteriaceae;g__Klebsiella;s__Klebsiellapneumoniae
GCA_021200215.1	-0.170814	0.227283	0.284315	d__Bacteria;p__Bacillota_A;c__Clostridia;o__Oscillospirales;f__Ruminococcaceae;g__UBA5884;s__UBA5884 sp021200215
rlp6_43_phase	0.282891	0.0280317	0.284276	d__Bacteria;p__Verrucomicrobiota;c__Kiritimatiellia;o__RFP12;f__JAAYLN01;g__RGIG5952;s__10
SW2_4	0.265466	-0.100181	0.28374	d__Bacteria;p__Verrucomicrobiota;c__Verrucomicrobiae;o__Verrucomicrobiales;f__Akkermansiaceae;g__Akkermansia;s__1884
GCA_021204515.1	-0.267942	-0.0909776	0.282966	d__Bacteria;p__Bacteroidota;c__Bacteroidia;o__Bacteroidales;f__Rikenellaceae;g__Alistipes;s__Alistipes sp021204515
GCA_003525905.1	-0.239081	-0.15055	0.282534	d__Bacteria;p__Bacillota_A;c__Clostridia;o__Oscillospirales;f__Oscillospiraceae;g__Faecousia;s__Faecousia sp003525905
rlp6_114_phase	0.2791	0.0433964	0.282453	d__Bacteria;p__Bacillota_A;c__Clostridia;o__Oscillospirales;f__Oscillospiraceae;g__Faecousia;s__641
rlp6_129_phase	0.275024	0.0628426	0.282112	d__Bacteria;p__Bacillota_A;c__Clostridia;o__Oscillospirales;f__Oscillospiraceae;g__Faecousia;s__1490
GG2_9	-0.17764	0.218823	0.28185	d__Bacteria;p__Bacillota_A;c__Clostridia;o__Lachnospirales;f__Lachnospiraceae;g__Eubacterium_I;s__256
cw2_110_phase	-0.144013	-0.241803	0.28144	d__Bacteria;p__Bacteroidota;c__Bacteroidia;o__Bacteroidales;f__Paludibacteraceae;g__RF16;s__748
rnw2_91_phase	0.265214	0.0932961	0.281145	d__Bacteria;p__Bacteroidota;c__Bacteroidia;o__Bacteroidales;f__Bacteroidaceae;g__HGM04593;s__HGM04593 sp015060885
GCF_021730445.1	-0.258558	-0.108646	0.280458	d__Bacteria;p__Bacteroidota;c__Bacteroidia;o__Bacteroidales;f__Bacteroidaceae;g__Phocaeicola;s__Phocaeicola faecalis
shnw1_74_phase	-0.239178	-0.146392	0.280422	d__Bacteria;p__Bacillota_A;c__Clostridia;o__Lachnospirales;f__Lachnospiraceae;g__VSOB01;s__1637
sw1_251_phase	0.259637	0.105728	0.280339	d__Bacteria;p__Bacillota_A;c__Clostridia;o__Oscillospirales;f__CAG-272;g__SIG673;s__1784
GCA_900538765.1	-0.272067	-0.0668661	0.280163	d__Bacteria;p__Pseudomonadota;c__Alphaproteobacteria;o__RF32;f__CAG-239;g__HGM16780;s__HGM16780 sp900538765
EGK5_12	-0.0155101	-0.279587	0.280017	d__Bacteria;p__Bacteroidota;c__Bacteroidia;o__Bacteroidales;f__Bacteroidaceae;g__Prevotella;s__513
GCA_021199635.1	-0.149128	0.236793	0.279839	d__Bacteria;p__Bacillota_A;c__Clostridia;o__Oscillospirales;f__Oscillospiraceae;g__Faecousia;s__Faecousia sp021199635
GCF_000156195.1	-0.272261	-0.0637069	0.279615	d__Bacteria;p__Bacteroidota;c__Bacteroidia;o__Bacteroidales;f__Bacteroidaceae;g__Bacteroides;s__Bacteroides finegoldii
egk2_112_phase	0.24659	-0.131128	0.279287	d__Bacteria;p__Bacteroidota;c__Bacteroidia;o__Bacteroidales;f__Paludibacteraceae;g__W0P28-013;s__470
shnw1_87_phase	-0.237894	-0.145526	0.278875	d__Bacteria;p__Bacillota_A;c__Clostridia;o__Oscillospirales;f__UMGS1384;g__CALWJF01;s__1355
sw3_148_phase	0.278	-0.0201156	0.278727	d__Bacteria;p__Bacillota_A;c__Clostridia;o__Lachnospirales;f__Lachnospiraceae;g__Acetatifactor;s__1423
egk3_13_phase	0.257356	-0.106543	0.278538	d__Bacteria;p__Bacillota_A;c__Clostridia;o__Lachnospirales;f__Lachnospiraceae;g__CAG-791;s__838
rlp6_46_phase	0.27395	0.0497823	0.278436	d__Bacteria;p__Bacillota_A;c__Clostridia;o__Lachnospirales;f__Lachnospiraceae;g__RGIG6307;s__775
cw2_127_phase	-0.266014	-0.079927	0.277762	d__Bacteria;p__Bacteroidota;c__Bacteroidia;o__Bacteroidales;f__Rikenellaceae;g__Alistipes;s__Alistipes sp900548155
GCF_014218705.1	-0.268898	-0.0693701	0.277702	d__Bacteria;p__Pseudomonadota;c__Gammaproteobacteria;o__Enterobacterales;f__Enterobacteriaceae;g__Kluyvera;s__Kluyvera sichuanensis
sw1_148_phase	0.247035	0.126481	0.277531	d__Bacteria;p__Bacillota_A;c__Clostridia;o__Oscillospirales;f__CAG-272;g__CAG-448;s__130
egk2_95_phase	0.259213	0.0989551	0.277459	d__Bacteria;p__Spirochaetota;c__Spirochaetia;o__Treponematales;f__Treponemataceae;g__Treponema_D;s__Treponema_D sp017938365
GG2_7	-0.176133	0.214193	0.277311	d__Bacteria;p__Bacteroidota;c__Bacteroidia;o__Bacteroidales;f__Bacteroidaceae;g__Prevotella;s__464
rnw1_244_phase	0.263109	0.0874253	0.277253	d__Bacteria;p__Verrucomicrobiota;c__Kiritimatiellia;o__RFP12;f__UBA1067;g__UBA1067;s__591
cw2_62_phase	-0.239719	-0.138325	0.276766	d__Bacteria;p__Bacillota_A;c__Clostridia;o__Oscillospirales;f__Oscillospiraceae;g__Faecousia;s__Faecousia sp021771675
GCA_021205045.1	-0.147654	0.233955	0.276652	d__Bacteria;p__Bacillota_A;c__Clostridia;o__Lachnospirales;f__Lachnospiraceae;g__RGIG6307;s__RGIG6307 sp021205045
rnw2_151_phase	0.246246	0.125509	0.276387	d__Bacteria;p__Bacillota_A;c__Clostridia;o__Oscillospirales;f__Oscillospiraceae;g__Faecousia;s__1801
cw2_36_phase	-0.239245	-0.138254	0.276319	d__Bacteria;p__Bacillota_A;c__Clostridia;o__Lachnospirales;f__Lachnospiraceae;g__Otoolea;s__603
GCA_017521965.1	0.252934	-0.110975	0.276209	d__Bacteria;p__Bacteroidota;c__Bacteroidia;o__Bacteroidales;f__Rikenellaceae;g__Tidjanibacter;s__Tidjanibacter sp017521965
rnw2_59_phase	0.276129	0.00662461	0.276208	d__Bacteria;p__Bacteroidota;c__Bacteroidia;o__Bacteroidales;f__Bacteroidaceae;g__RGIG8745;s__696
GCF_004519295.1	-0.0625767	-0.268772	0.275961	d__Bacteria;p__Actinomycetota;c__Actinomycetes;o__Actinomycetales;f__Cellulomonadaceae;g__Cellulosimicrobium;s__Cellulosimicrobium funkei
rlp7_124_phase	0.21374	0.174403	0.275864	d__Bacteria;p__Bacillota_A;c__Clostridia;o__Oscillospirales;f__CAG-272;g__UBA1740;s__94
cw2_129_phase	-0.245914	-0.124257	0.275524	d__Bacteria;p__Bacteroidota;c__Bacteroidia;o__Bacteroidales;f__P3;g__Onthomorpha;s__45
sw2_104_phase	0.237247	0.139774	0.27536	d__Bacteria;p__Bacillota_A;c__Clostridia;o__Oscillospirales;f__Oscillospiraceae;g__RGIG6375;s__537
shnw1_123_phase	-0.23717	-0.139709	0.27526	d__Archaea;p__Halobacteriota;c__Methanomicrobia;o__Methanomicrobiales;f__Methanocorpusculaceae;g__Methanocorpusculum;s__1291
gg3_14_phase	-0.174898	0.212417	0.275155	d__Bacteria;p__Bacteroidota;c__Bacteroidia;o__Bacteroidales;f__Bacteroidaceae;g__UBA4372;s__32
shnw1_147_phase	-0.239347	-0.135523	0.275052	d__Bacteria;p__Verrucomicrobiota;c__Lentisphaeria;o__Victivallales;f__Victivallaceae;g__1729;s__1729
GCA_902388735.1	-0.233533	-0.145178	0.274981	d__Bacteria;p__Bacillota_A;c__Clostridia;o__Oscillospirales;f__Oscillospiraceae;g__Vescimonas;s__Vescimonas sp902388735
egk2_30_phase	0.273408	0.0276187	0.274799	d__Bacteria;p__Bacillota_A;c__Clostridia;o__Oscillospirales;f__CAG-272;g__UMGS1696;s__1924
GCA_021202075.1	-0.146985	0.231931	0.274584	d__Bacteria;p__Bacillota_A;c__Clostridia;o__Lachnospirales;f__Lachnospiraceae;g__Choladousia;s__Choladousia sp021202075
GCA_000431015.1	-0.236456	-0.139262	0.274418	d__Bacteria;p__Bacteroidota;c__Bacteroidia;o__Bacteroidales;f__UBA932;g__Cryptobacteroides;s__Cryptobacteroides sp000431015
sw1_174_phase	0.268116	-0.0556776	0.273836	d__Bacteria;p__Bacillota_A;c__Clostridia;o__Oscillospirales;f__Acutalibacteraceae;g__UBA737;s__335
GCA_900544195.1	-0.235533	-0.138092	0.273029	d__Bacteria;p__Bacteroidota;c__Bacteroidia;o__Bacteroidales;f__UBA932;g__Cryptobacteroides;s__Cryptobacteroides sp900544195
rnw1_33_phase	0.268923	0.0470223	0.273003	d__Bacteria;p__Bacillota_A;c__Clostridia;o__Oscillospirales;f__CAG-272;g__CAG-390;s__1779
sw2_36_phase	0.271963	-0.0180076	0.272559	d__Bacteria;p__Bacillota_A;c__Clostridia;o__Lachnospirales;f__Lachnospiraceae;g__SIG299;s__1835
egk1_83_phase	0.236146	-0.135861	0.27244	d__Bacteria;p__Bacteroidota;c__Bacteroidia;o__Bacteroidales;f__Barnesiellaceae;g__Barnesiella;s__147
egk1_164_phase	0.249635	-0.107808	0.27192	d__Bacteria;p__Bacteroidota;c__Bacteroidia;o__Bacteroidales;f__UBA932;g__Cryptobacteroides;s__528
GCF_002000985.1	-0.113575	-0.246915	0.271783	d__Bacteria;p__Bacillota;c__Bacilli;o__Lactobacillales;f__Streptococcaceae;g__Streptococcus;s__Streptococcus gallolyticus
GCF_000828055.2	-0.239138	-0.129098	0.27176	d__Bacteria;p__Pseudomonadota;c__Gammaproteobacteria;o__Enterobacterales;f__Enterobacteriaceae;g__Klebsiella;s__Klebsiella variicola
SHNW1_7	-0.231663	-0.139686	0.270518	d__Bacteria;p__Bacillota_A;c__Clostridia;o__Oscillospirales;f__Butyricicoccaceae;g__UBA4644;s__UBA4644 sp900555855
rnw1_105_phase	0.265581	0.044999	0.269367	d__Bacteria;p__Pseudomonadota;c__Gammaproteobacteria;o__Enterobacterales;f__Succinivibrionaceae;g__Ruminobacter;s__121
cw1_15_phase	-0.23645	-0.128884	0.269295	d__Bacteria;p__Bacillota_A;c__Clostridia;o__Lachnospirales;f__Lachnospiraceae;g__Blautia_A;s__Blautia_Asp018919065
SHNW1_17	-0.230668	-0.138255	0.268928	d__Bacteria;p__Bacillota_A;c__Clostridia;o__Oscillospirales;f__Oscillospiraceae;g__Faecousia;s__269
egk2_51_phase	0.267734	-0.0180665	0.268343	d__Bacteria;p__Bacillota_A;c__Clostridia;o__Lachnospirales;f__Lachnospiraceae;g__JAKSRN01;s__457
GCA_021202245.1	-0.143495	0.226597	0.268211	d__Bacteria;p__Bacillota_A;c__Clostridia;o__Oscillospirales;f__Acutalibacteraceae;g__Ruminococcus_E;s__Ruminococcus_E sp021202245
rlp6_182_phase	0.194309	0.18483	0.268175	d__Bacteria;p__Bacillota_A;c__Clostridia;o__Oscillospirales;f__Oscillospiraceae;g__Faecousia;s__1445
sw2_245_phase	0.235311	-0.128442	0.268083	d__Bacteria;p__Bacteroidota;c__Bacteroidia;o__Bacteroidales;f__P3;g__Onthomorpha;s__103
rnw3_271_phase	0.206907	0.170144	0.26788	d__Bacteria;p__Bacillota_A;c__Clostridia;o__Christensenellales;f__CAG-314;g__Fimimonas;s__1528
GCA_900543145.1	-0.262503	-0.0532603	0.267852	d__Bacteria;p__Bacillota_A;c__Clostridia;o__Oscillospirales;f__Ruminococcaceae;g__FB2012;s__FB2012 sp900543145
NNW1_4	0.0834383	-0.254293	0.267632	d__Bacteria;p__Bacillota_A;c__Clostridia;o__Oscillospirales;f__Oscillospiraceae;g__Faecousia;s__397
cw2_138_phase	-0.206711	-0.169229	0.267147	d__Bacteria;p__Bacteroidota;c__Bacteroidia;o__Flavobacteriales;f__UBA1820;g__Merdimorpha;s__Merdimorpha sp003150615
GG1_5	-0.171313	0.204296	0.266618	d__Bacteria;p__Bacteroidota;c__Bacteroidia;o__Bacteroidales;f__Bacteroidaceae;g__UBA4372;s__1488
rnw3_9_phase	0.261852	0.0493049	0.266454	d__Bacteria;p__Bacillota_A;c__Clostridia;o__Christensenellales;f__Aristaeellaceae;g__UBA11524;s__1210
rk2_157_phase	0.262137	0.0462855	0.266192	d__Bacteria;p__Bacillota_A;c__Clostridia;o__Oscillospirales;f__CAG-272;g__UBA1740;s__182
sw2_338_phase	0.259377	0.0594447	0.266102	d__Bacteria;p__Bacillota_A;c__Clostridia;o__Oscillospirales;f__Oscillospiraceae;g__Faecousia;s__723
GCA_021199405.1	-0.144329	0.223146	0.265754	d__Bacteria;p__Bacillota_A;c__Clostridia;o__Lachnospirales;f__Lachnospiraceae;g__RGIG6307;s__RGIG6307 sp021199405
rk3_140_phase	0.249619	-0.0903939	0.265482	d__Bacteria;p__Bacillota_A;c__Clostridia;o__Oscillospirales;f__Ruminococcaceae;g__Faeciplasma;s__1352
GCA_021205715.1	-0.144012	0.221915	0.264548	d__Bacteria;p__Bacillota_A;c__Clostridia;o__UBA1381;f__UBA1381;g__12844;s__12844 sp021205715
sw3_155_phase	0.249967	0.0855826	0.264212	d__Bacteria;p__Bacillota_A;c__Clostridia;o__Oscillospirales;f__Ruminococcaceae;g__Porcipelethomonas;s__354
cw1_100_phase	-0.223906	-0.138123	0.263082	d__Bacteria;p__Bacillota_A;c__Clostridia;o__Oscillospirales;f__Acutalibacteraceae;g__CAG-177;s__1483
GCA_934725575.1	-0.229913	-0.125927	0.26214	d__Bacteria;p__Bacteroidota;c__Bacteroidia;o__Bacteroidales;f__UBA932;g__Cryptobacteroides;s__Cryptobacteroides sp934725575
gg2_67_phase	-0.16901	0.199775	0.261676	d__Bacteria;p__Bacteroidota;c__Bacteroidia;o__Bacteroidales;f__Bacteroidaceae;g__Prevotella;s__332
k1_39_phase	-0.163713	0.203919	0.261505	d__Bacteria;p__Cyanobacteriota;c__Vampirovibrionia;o__Gastranaerophilales;f__Gastranaerophilaceae;g__Avigastranaerophilus;s__Avigastranaerophilus sp021199975
CW2_4	-0.226201	-0.131107	0.26145	d__Bacteria;p__Bacillota_A;c__Clostridia;o__Oscillospirales;f__Acutalibacteraceae;g__CAG-177;s__CAG-177 sp000431775
sw1_21_phase	0.254823	0.0576489	0.261262	d__Bacteria;p__Bacillota_A;c__Clostridia;o__Lachnospirales;f__Lachnospiraceae;g__SIG299;s__1485
GCF_000368045.1	-0.251746	-0.0697809	0.261239	d__Bacteria;p__Pseudomonadota;c__Gammaproteobacteria;o__Pseudomonadales;f__Moraxellaceae;g__Acinetobacter;s__Acinetobacter johnsonii
rnw2_33_phase	0.259043	-0.0328635	0.261119	d__Bacteria;p__Bacillota_A;c__Clostridia;o__Oscillospirales;f__Ruminococcaceae;g__Ruminiclostridium_E;s__962
rk3_132_phase	0.241263	0.0986257	0.260643	d__Bacteria;p__Bacillota_A;c__Clostridia;o__Oscillospirales;f__CAG-272;g__CAG-390;s__26
egk3_98_phase	0.231741	-0.117518	0.259835	d__Bacteria;p__Bacillota_A;c__Clostridia;o__Oscillospirales;f__Oscillospiraceae;g__UBA738;s__734
GCA_902362375.1	-0.218124	0.140534	0.259476	d__Bacteria;p__Bacteroidota;c__Bacteroidia;o__Bacteroidales;f__Bacteroidaceae;g__Bacteroides;s__Bacteroides sp902362375
GCA_934675585.1	0.124198	-0.227792	0.25945	d__Bacteria;p__Verrucomicrobiota;c__Verrucomicrobiae;o__Opitutales;f__UBA953;g__Spyradosoma;s__Spyradosoma sp934675585
rlp8_26_phase	0.237618	-0.103971	0.259369	d__Bacteria;p__Bacillota_A;c__Clostridia;o__Oscillospirales;f__CAG-272;g__CAG-448;s__411
rnw3_43_phase	0.245708	0.0830482	0.259364	d__Bacteria;p__Bacillota_A;c__Clostridia;o__Lachnospirales;f__Lachnospiraceae;g__CAG-303;s__501
rlp7_52_phase	0.254497	-0.0498927	0.259341	d__Bacteria;p__Bacillota_A;c__Clostridia;o__Oscillospirales;f__Acutalibacteraceae;g__UBA737;s__503
egk1_19_phase	0.256482	0.0383246	0.25933	d__Bacteria;p__Bacillota_A;c__Clostridia;o__Lachnospirales;f__Lachnospiraceae;g__CAG-303;s__860
cw2_18_phase	-0.247767	-0.0764818	0.259303	d__Bacteria;p__Bacteroidota;c__Bacteroidia;o__Bacteroidales;f__Marinifilaceae;g__Odoribacter;s__294
GCA_017622815.1	0.233163	-0.112477	0.258875	d__Bacteria;p__Bacteroidota;c__Bacteroidia;o__Bacteroidales;f__Bacteroidaceae;g__UBA4372;s__UBA4372 sp017622815
rnw2_118_phase	0.257295	-0.0277309	0.258785	d__Bacteria;p__Bacillota_A;c__Clostridia;o__Oscillospirales;f__CAG-272;g__CAG-390;s__820
sw3_72_phase	0.237019	0.103854	0.258774	d__Bacteria;p__Verrucomicrobiota;c__Lentisphaeria;o__Victivallales;f__UBA1829;g__SIG77;s__61
rk1_105_phase	0.25644	-0.0255629	0.257711	d__Bacteria;p__Bacillota_A;c__Clostridia;o__Christensenellales;f__Aristaeellaceae;g__UBA11524;s__1029
cw2_23_phase	-0.125128	-0.225269	0.257688	d__Bacteria;p__Bacteroidota;c__Bacteroidia;o__Bacteroidales;f__Bacteroidaceae;g__Prevotella;s__Prevotella sp017623335
shnw1_198_phase	-0.224396	-0.126286	0.257491	d__Bacteria;p__Bacillota_A;c__Clostridia;o__Christensenellales;f__CAG-917;g__CAG-1138;s__CAG-1138 sp000434675
sw2_256_phase	0.239506	0.0941883	0.257361	d__Bacteria;p__Bacillota_B;c__Peptococcia;o__Peptococcales;f__Peptococcaceae;g__UBA7185;s__1174
sw1_128_phase	0.231302	0.11151	0.256779	d__Bacteria;p__Bacillota_A;c__Clostridia;o__Oscillospirales;f__Oscillospiraceae;g__Faecousia;s__1890
GCA_900315395.1	-0.225453	-0.122202	0.256442	d__Bacteria;p__Pseudomonadota;c__Gammaproteobacteria;o__Enterobacterales;f__Succinivibrionaceae;g__Succinivibrio;s__Succinivibrio sp900315395
cw2_80_phase	-0.22092	-0.130022	0.256343	d__Bacteria;p__Bacillota_A;c__Clostridia;o__Lachnospirales;f__Lachnospiraceae;g__Acetatifactor;s__Acetatifactor sp016303085
shnw1_109_phase	-0.222198	-0.127412	0.256136	d__Bacteria;p__Bacillota_A;c__Clostridia;o__Oscillospirales;f__Oscillospiraceae;g__Avoscillospira;s__Avoscillospira sp945864925
GCA_905206345.1	-0.193744	-0.167535	0.256134	d__Bacteria;p__Pseudomonadota;c__Gammaproteobacteria;o__Burkholderiales;f__Burkholderiaceae;g__Aphodousia;s__Aphodousia sp905206345
GCA_020859745.1	-0.252926	-0.0401396	0.256091	d__Bacteria;p__Bacteroidota;c__Bacteroidia;o__Bacteroidales;f__Rikenellaceae;g__Rikenella;s__Rikenella sp020859745
GCA_021203885.1	-0.165856	0.19498	0.255979	d__Bacteria;p__Bacillota_A;c__Clostridia;o__Oscillospirales;f__Oscillospiraceae;g__JAJPXI01;s__JAJPXI01 sp021203885
rnw1_230_phase	0.20786	0.149289	0.255916	d__Bacteria;p__Cyanobacteriota;c__Vampirovibrionia;o__Gastranaerophilales;f__Gastranaerophilaceae;g__CALUTH01;s__1854
rk3_35_phase	0.240539	-0.0867806	0.255714	d__Bacteria;p__Bacillota_A;c__Clostridia;o__Lachnospirales;f__Lachnospiraceae;g__Chordicoccus;s__219
rlp7_101_phase	0.229089	-0.112309	0.255138	d__Bacteria;p__Bacillota_A;c__Clostridia;o__Oscillospirales;f__Oscillospiraceae;g__Faecousia;s__1838
GCF_000225705.1	-0.244695	-0.0719861	0.255064	d__Bacteria;p__Actinomycetota;c__Coriobacteriia;o__Coriobacteriales;f__Coriobacteriaceae;g__Collinsella;s__Collinsella tanakaei
cw1_86_phase	-0.237462	-0.0931061	0.255062	d__Bacteria;p__Pseudomonadota;c__Gammaproteobacteria;o__Burkholderiales;f__Burkholderiaceae;g__Sutterella;s__423
GG3_5	-0.166277	0.193056	0.254791	d__Bacteria;p__Bacteroidota;c__Bacteroidia;o__Bacteroidales;f__Bacteroidaceae;g__UBA4372;s__1710
rnw2_124_phase	0.224517	0.120429	0.254777	d__Bacteria;p__Bacteroidota;c__Bacteroidia;o__Bacteroidales;f__UBA932;g__Cryptobacteroides;s__Cryptobacteroides sp017937885
rnw1_258_phase	0.254015	-0.0109497	0.254251	d__Bacteria;p__Bacillota_A;c__Clostridia;o__Oscillospirales;f__Acutalibacteraceae;g__UBA737;s__1204
egk3_33_phase	0.249599	-0.046044	0.253811	d__Bacteria;p__Verrucomicrobiota;c__Verrucomicrobiae;o__Verrucomicrobiales;f__Akkermansiaceae;g__Akkermansia;s__1590
sw2_135_phase	0.25195	0.0294209	0.253662	d__Bacteria;p__Bacillota_A;c__Clostridia;o__Oscillospirales;f__Ruminococcaceae;g__Firm-04;s__940
shnw1_71_phase	-0.230124	-0.106267	0.253475	d__Bacteria;p__Bacillota_A;c__Clostridia;o__Oscillospirales;f__Oscillospiraceae;g__RUG11142;s__743
GCA_900544635.1	-0.245359	-0.0635425	0.253453	d__Bacteria;p__Synergistota;c__Synergistia;o__Synergistales;f__Synergistaceae;g__Caccocola;s__Caccocola faecigallinarum
rnw2_45_phase	0.251456	-0.0306544	0.253318	d__Bacteria;p__Bacillota_A;c__Clostridia;o__Oscillospirales;f__Oscillospiraceae;g__Faecousia;s__1955
GCF_000158475.2	-0.231884	-0.101924	0.253295	d__Bacteria;p__Pseudomonadota;c__Gammaproteobacteria;o__Burkholderiales;f__Burkholderiaceae;g__Oxalobacter;s__Oxalobacter paraformigenes
sw2_254_phase	0.248233	0.0445216	0.252194	d__Bacteria;p__Bacillota_A;c__Clostridia;o__Oscillospirales;f__Oscillospiraceae;g__Faecousia;s__1845
rk2_40_phase	0.235397	-0.0898927	0.251977	d__Bacteria;p__Bacillota_A;c__Clostridia;o__Oscillospirales;f__CAG-272;g__MGM08;s__142
sw2_122_phase	0.225733	0.110806	0.251463	d__Bacteria;p__Bacillota_A;c__Clostridia;o__Oscillospirales;f__Ruminococcaceae;g__CALBJC01;s__CALBJC01 sp937892655
GCA_003522105.1	-0.221124	-0.11934	0.251272	d__Bacteria;p__Bacillota_A;c__Clostridia;o__Oscillospirales;f__Oscillospiraceae;g__Hominicoprocola;s__Hominicoprocola sp003522105
GCA_023417985.1	-0.0655267	-0.242151	0.25086	d__Bacteria;p__Actinomycetota;c__Actinomycetes;o__Mycobacteriales;f__Mycobacteriaceae;g__Rhodococcus;s__Rhodococcus sp023417985
sw2_241_phase	0.230716	0.0978205	0.250596	d__Bacteria;p__Bacillota_A;c__Clostridia;o__Oscillospirales;f__CAG-272;g__HGM12713;s__1588
GCA_944321825.1	-0.249676	-0.0182889	0.250345	d__Bacteria;p__Bacteroidota;c__Bacteroidia;o__Bacteroidales;f__Muribaculaceae;g__Amulumruptor;s__Amulumruptor caecigallinarius
MG1_9	-0.241462	-0.0652725	0.250129	d__Bacteria;p__Bacillota_A;c__Clostridia;o__Oscillospirales;f__Ruminococcaceae;g__Anaerofilum;s__136
GG1_6	-0.164045	0.188547	0.249921	d__Bacteria;p__Bacillota_A;c__Clostridia;o__Christensenellales;f__Borkfalkiaceae;g__Coproplasma;s__585
GCF_900167555.1	-0.2181	-0.121561	0.249689	d__Bacteria;p__Bacillota_A;c__Clostridia;o__Oscillospirales;f__Ruminococcaceae;g__Gemmiger;s__Gemmiger formicilis
K1_3	-0.175688	0.177266	0.249578	d__Bacteria;p__Bacteroidota;c__Bacteroidia;o__Bacteroidales;f__Muribaculaceae;g__CAG-873;s__CAG-873 sp002633115
shnw1_159_phase	-0.22622	-0.105302	0.249528	d__Bacteria;p__Bacteroidota;c__Bacteroidia;o__Bacteroidales;f__Rikenellaceae;g__UBA940;s__1448
GCF_900104605.1	-0.241592	-0.0612843	0.249244	d__Bacteria;p__Bacteroidota;c__Bacteroidia;o__Bacteroidales;f__Rikenellaceae;g__Tidjanibacter;s__Tidjanibacter inops
rnw1_295_phase	0.237673	0.075009	0.249228	d__Bacteria;p__Bacillota_A;c__Clostridia;o__Oscillospirales;f__CAG-272;g__SIG673;s__1818
GCA_900554275.1	-0.219976	-0.117048	0.249178	d__Bacteria;p__Bacillota_A;c__Clostridia;o__Oscillospirales;f__Oscillospiraceae;g__Vescimonas;s__Vescimonas sp900554275
GCF_003024675.1	-0.22176	-0.113607	0.249167	d__Bacteria;p__Bacillota_I;c__Bacilli_A;o__Erysipelotrichales;f__Coprobacillaceae;g__Faecalibacillus;s__Faecalibacillus faecis
rnw2_116_phase	0.245762	0.040159	0.249022	d__Bacteria;p__Bacillota_A;c__Clostridia;o__Oscillospirales;f__Butyricicoccaceae;g__UBA4644;s__1118
GCA_021202715.1	-0.139247	0.206203	0.248817	d__Bacteria;p__Bacillota_A;c__Clostridia;o__Lachnospirales;f__Lachnospiraceae;g__UBA3305;s__UBA3305 sp021202715
GCA_900546485.1	-0.238909	-0.0677609	0.248332	d__Bacteria;p__Bacillota_A;c__Clostridia;o__Oscillospirales;f__Oscillospiraceae;g__Scatomorpha;s__Scatomorpha sp900546485
SHNW2_26	-0.218114	-0.118665	0.248305	d__Bacteria;p__Bacillota_A;c__Clostridia;o__Oscillospirales;f__Ruminococcaceae;g__Hominimerdicola;s__Hominimerdicola sp900314975
sw1_75_phase	0.23393	0.080741	0.247472	d__Bacteria;p__Bacteroidota;c__Bacteroidia;o__Bacteroidales;f__UBA932;g__Cryptobacteroides;s__290
sw2_205_phase	0.230332	0.0904446	0.247453	d__Bacteria;p__Bacillota_A;c__Clostridia;o__Oscillospirales;f__Oscillospiraceae;g__Enterenecus;s__581
GCF_000210095.1	-0.214258	-0.123404	0.247255	d__Bacteria;p__Bacillota_A;c__Clostridia;o__Oscillospirales;f__Ruminococcaceae;g__Ruminococcus_F;s__Ruminococcus_F champanellensis
GCF_014837015.1	0.08526	-0.231986	0.247157	d__Bacteria;p__Pseudomonadota;c__Gammaproteobacteria;o__Pseudomonadales;f__Moraxellaceae;g__Acinetobacter;s__Acinetobacter pecorum
rnw1_181_phase	0.23904	0.0616984	0.246874	d__Bacteria;p__Bacillota_A;c__Clostridia;o__Oscillospirales;f__CAJFTT01;g__311;s__311
GCA_944389965.1	-0.239584	-0.0583616	0.24659	d__Bacteria;p__Spirochaetota;c__Spirochaetia;o__Treponematales;f__Treponemataceae;g__Treponema_F;s__Treponema_F sp944389965
cw2_54_phase	-0.219499	-0.111901	0.246378	d__Bacteria;p__Bacillota_A;c__Clostridia;o__Lachnospirales;f__Lachnospiraceae;g__Alitiscatomonas;s__Alitiscatomonas sp900066785
sw2_167_phase	0.245934	0.0121909	0.246236	d__Bacteria;p__Bacillota_A;c__Clostridia;o__Monoglobales;f__Monoglobaceae;g__SIG440;s__1085
GCA_944393615.1	-0.213177	-0.12269	0.245962	d__Bacteria;p__Bacillota_A;c__Clostridia;o__TANB77;f__SIG350;g__CALYAQ01;s__CALYAQ01 sp944393615
cw2_37_phase	-0.194996	-0.149717	0.245843	d__Bacteria;p__Bacteroidota;c__Bacteroidia;o__Bacteroidales;f__Bacteroidaceae;g__Prevotella;s__Prevotella sp000436035
GCA_017546705.1	0.223243	-0.102831	0.245788	d__Bacteria;p__Bacteroidota;c__Bacteroidia;o__Bacteroidales;f__Paludibacteraceae;g__RF16;s__RF16 sp017546705
GG3_3	-0.162476	0.184233	0.245642	d__Bacteria;p__Bacteroidota;c__Bacteroidia;o__Bacteroidales;f__Bacteroidaceae;g__UBA4372;s__1205
cw2_145_phase	-0.218414	-0.11153	0.245242	d__Bacteria;p__Bacillota_A;c__Clostridia;o__Christensenellales;f__CAG-917;g__CAG-349;s__CAG-349 sp003539515
rnw3_127_phase	0.236114	0.0651246	0.244931	d__Bacteria;p__Bacillota_A;c__Clostridia;o__Oscillospirales;f__Oscillospiraceae;g__Faecousia;s__1630
rnw1_103_phase	0.216629	0.113905	0.24475	d__Bacteria;p__Verrucomicrobiota;c__Lentisphaeria;o__Victivallales;f__UBA1829;g__SIG77;s__66
GCA_023450745.1	-0.217074	-0.112719	0.244595	d__Bacteria;p__Synergistota;c__Synergistia;o__Synergistales;f__Synergistaceae;g__Cloacibacillus;s__Cloacibacillus sp023450745
rnw2_110_phase	0.244514	0.00261681	0.244528	d__Bacteria;p__Fibrobacterota;c__Fibrobacteria;o__Fibrobacterales;f__Fibrobacteraceae;g__UBA1765;s__95
gg3_73_phase	-0.161232	0.183601	0.244347	d__Bacteria;p__Verrucomicrobiota;c__Verrucomicrobiae;o__Opitutales;f__UBA953;g__Spyradosoma;s__1623
K4_5	-0.17111	0.174041	0.244067	d__Bacteria;p__Bacteroidota;c__Bacteroidia;o__Bacteroidales;f__Bacteroidaceae;g__JAJQDI01;s__52
GCA_021639925.1	-0.214386	-0.116036	0.243774	d__Bacteria;p__Pseudomonadota;c__Alphaproteobacteria;o__RF32;f__CAG-977;g__UBA11549;s__UBA11549 sp021639925
rk3_172_phase	0.228485	-0.0841638	0.243493	d__Bacteria;p__Bacteroidota;c__Bacteroidia;o__Bacteroidales;f__Paludibacteraceae;g__RF16;s__978
rnw2_24_phase	0.243136	0.0104402	0.24336	d__Bacteria;p__Bacillota_A;c__Clostridia;o__Lachnospirales;f__Lachnospiraceae;g__Eubacterium_F;s__1567
GCA_025148125.1	-0.220414	-0.102988	0.243287	d__Bacteria;p__Bacillota_A;c__Clostridia;o__Lachnospirales;f__Lachnospiraceae;g__Blautia_A;s__Blautia_A wexlerae
rlp8_130_phase	0.226336	0.0888656	0.243157	d__Bacteria;p__Bacillota_A;c__Clostridia;o__Oscillospirales;f__CAG-272;g__CAG-448;s__41
LTK2_13	0.225043	-0.0915647	0.242958	d__Bacteria;p__Bacillota_A;c__Clostridia;o__Oscillospirales;f__Oscillospiraceae;g__Faecousia;s__1571
GCA_934277645.1	-0.216779	-0.108891	0.242591	d__Bacteria;p__Bacillota_A;c__Clostridia;o__Christensenellales;f__CAG-917;g__CAG-917;s__CAG-917 sp934277645
sw2_200_phase	0.224734	0.091237	0.242548	d__Bacteria;p__Bacillota_A;c__Clostridia;o__Oscillospirales;f__CAG-272;g__MGM08;s__181
GCF_001404675.1	-0.211633	-0.118008	0.24231	d__Bacteria;p__Bacillota_A;c__Clostridia;o__Lachnospirales;f__Lachnospiraceae;g__Coprococcus;s__Coprococcus aceti
GCF_900130125.1	-0.154888	-0.186101	0.242124	d__Bacteria;p__Bacteroidota;c__Bacteroidia;o__Bacteroidales;f__Bacteroidaceae;g__Bacteroides;s__Bacteroides congonensis
rnw3_63_phase	0.206769	0.125276	0.241759	d__Bacteria;p__Bacillota_A;c__Clostridia;o__Oscillospirales;f__Oscillospiraceae;g__Faecousia;s__1757
shnw1_103_phase	-0.212896	-0.114427	0.241699	d__Bacteria;p__Bacillota_A;c__Clostridia;o__Oscillospirales;f__Oscillospiraceae;g__Faecousia;s__1350
GCF_003473545.1	-0.213839	-0.112066	0.241425	d__Bacteria;p__Bacillota_A;c__Clostridia;o__Lachnospirales;f__Lachnospiraceae;g__Enterocloster;s__Enterocloster sp000431375
rnw1_88_phase	0.235255	-0.0541694	0.241411	d__Bacteria;p__Bacillota_A;c__Clostridia;o__Oscillospirales;f__Oscillospiraceae;g__Faecousia;s__1101
sw1_73_phase	0.233409	-0.0607302	0.24118	d__Bacteria;p__Bacteroidota;c__Bacteroidia;o__Bacteroidales;f__WCHB1-69;g__F23-D06;s__15
GCA_000437895.1	-0.209756	-0.118766	0.241046	d__Bacteria;p__Bacillota_I;c__Bacilli_A;o__RF39;f__UBA660;g__CAG-914;s__CAG-914 sp000437895
GCA_900317855.1	-0.209592	-0.117429	0.240246	d__Bacteria;p__Bacillota_A;c__Clostridia;o__Oscillospirales;f__Oscillospiraceae;g__CAG-103;s__CAG-103 sp900317855
GCA_934169745.1	-0.209773	-0.116813	0.240105	d__Bacteria;p__Bacillota_A;c__Clostridia;o__TANB77;f__UBA1234;g__RGIG4465;s__RGIG4465 sp934169745
shnw1_204_phase	-0.209521	-0.117247	0.240095	d__Bacteria;p__Bacillota_A;c__Clostridia;o__Christensenellales;f__CAG-314;g__SFEB01;s__SFEB01 sp004558105
shnw1_166_phase	-0.211869	-0.11257	0.239917	d__Bacteria;p__Bacillota_A;c__Clostridia;o__Oscillospirales;f__Oscillospiraceae;g__UBA738;s__1589
sw3_9_phase	0.2376	0.0295332	0.239429	d__Bacteria;p__Bacillota_A;c__Clostridia;o__Christensenellales;f__Aristaeellaceae;g__UBA11524;s__1220
GCA_018385135.1	-0.209897	-0.115099	0.239384	d__Bacteria;p__Bacillota_A;c__Clostridia;o__Oscillospirales;f__Oscillospiraceae;g__UBA2658;s__UBA2658 sp018385135
GCA_002431945.1	-0.208617	-0.116846	0.239111	d__Bacteria;p__Bacillota_A;c__Clostridia;o__Oscillospirales;f__Acutalibacteraceae;g__UBA737;s__UBA737 sp002431945
k1_38_phase	-0.232271	0.0563305	0.239004	d__Bacteria;p__Bacillota_C;c__Negativicutes;o__Acidaminococcales;f__Acidaminococcaceae;g__Phascolarctobacterium;s__Phascolarctobacterium sp900545535
sw2_276_phase	0.22995	0.0644324	0.238806	d__Bacteria;p__Bacteroidota;c__Bacteroidia;o__Bacteroidales;f__Rikenellaceae;g__UBA940;s__UBA940 sp015060105
GCA_021203775.1	-0.159043	0.177817	0.238566	d__Bacteria;p__Bacillota_C;c__Negativicutes;o__Acidaminococcales;f__Acidaminococcaceae;g__JAJQAO01;s__JAJQAO01 sp021203775
gg3_40_phase	-0.158482	0.177965	0.238303	d__Bacteria;p__Bacillota_A;c__Clostridia;o__Oscillospirales;f__Acutalibacteraceae;g__Eubacterium_R;s__138
sw3_156_phase	0.228267	0.0682748	0.238259	d__Bacteria;p__Bacillota_A;c__Clostridia;o__UMGS1810;f__UMGS1810;g__RGIG1828;s__114
CW3_15	-0.207475	-0.117008	0.238195	d__Bacteria;p__Bacteroidota;c__Bacteroidia;o__Bacteroidales;f__UBA932;g__Egerieousia;s__1481
[truncated: 1,847 more rows]

## Sheet: TableS6
Table S6. Genome-based viral community PCA species scores							Top 20 features in Fig. S1C
							Macropodidae direction
[truncated: 8,929 more rows]

## Sheet: TableS7
Table S7. Metabolomics PCA species scores									Top 20 features from Fig. S1D
[truncated: 317 more rows]

[truncated: 26 more sheets: TableS8, TableS9, TableS10, TableS11, TableS12, TableS13, TableS14, TableS15, TableS16, TableS17, TableS18, TableS19, TableS20, TableS21, TableS22, TableS23, TableS24, TableS25, TableS26, TableS27 …]
